# Supplementary material for: Defining the urine proteome in boys with posterior urethral valves: a pilot study
Source: Front Cell Dev Biol. 2026 May 13;14:1752740. doi: 10.3389/fcell.2026.1752740 (PMC13212451; doi:10.3389/fcell.2026.1752740)
Supplement: Supplementary file 2 [file Table1.xlsx]

## Sheet: Table S1
Table S1. Clinical characteristics of PUV cases.
ID	Race/Ethnicity (W=1, B=2, A=3, L=4, Bi-6)	Genetic Syndrome (y=1, n=0)	Associated Malformations (y=1, n=0)	Age at Urine Collection (years)	Height (cm) at Urine Collection	Weight (Kg) at Urine Collection	eGFR at the time of Urine Collection	LE status at the time of Urine Collection (y=1, n=0)	CIC at the time of Urine Collection (y=1, n=0)	Urinary diversion at the time of Urine Collection (y=1, n=0)	Dilating VUR at the time of Urine Collection (y=1, n=0)	Prophylactic Abx at the time of Urine Collection (y=1, n=0)	Timing of PUV Dx (1=Prenatal,0=Postnatal)	Age at PUV Ablation (days)	Serum nadir creatinine in the first year of life (N/A: Not Available or Not applicable)	History of recurrent UTI (y=1, n=0)	History of Redo Ablation (y=1, n=0)	History of Ureteral Reimplantation (y=1, n=0)	History of Bladder Augmentation (y=1, n=0)	History of Nephrectomy (y=1, n=0)	History of Pyeloplasty (y=1, n=0)	History of Nephrostomy (y=1, n=0)	History of Ureterostomy (y=1, n=0)	History of Vesicostomy (y=1, n=0)
Case1	1	0	0	14.7	174.2	81.2	52	0	0	0	0	0	1	30	N/A	0	0	1	0	1	0	0	0	0
Case2	1	0	0	6.3	108.5	19.7	52	1	1	0	0	0	0	2190	N/A	0	0	0	0	0	0	0	0	0
Case3	1	0	0	10.1	140	32.4	52	0	0	0	0	0	0	2920	N/A	0	0	0	0	0	0	0	0	0
Case4	1	0	0	1.8	84	8.9	56	0	0	1	0	0	1	630	0.8	0	1	0	0	0	0	0	0	1
Case5	2	0	0	11.5	170.1	120.2	73	0	0	0	0	0	1	3	N/A	0	0	0	0	0	0	0	0	1
Case6	1	0	0	10.6	146.2	66.8	74	1	0	1	0	0	1	35	0.45	0	0	1	0	1	1	1	1	0
Case7	1	0	0	7.4	123.4	21.9	75	0	0	0	0	0	1	8	0.34	0	0	0	0	0	0	0	0	0
Case8	2	0	0	6.3	120.7	24.8	80	0	0	0	1	1	0	986	N/A	0	1	0	0	0	0	0	0	0
Case9	1	0	0	2.5	91.5	14.1	82	0	0	0	1	1	1	19	0.39	0	0	0	0	0	0	0	0	0
Case10	1	0	0	7.9	130.8	26.4	87	0	0	0	0	0	1	3	0.3	0	0	0	0	0	0	0	0	0
Case11	1	0	0	10.9	146.3	40.9	90	0	0	0	0	0	1	8	0.31	0	1	0	0	0	0	0	0	0
Case12	1	0	0	2	87.6	13.2	93	0	0	0	0	0	1	21	0.29	0	0	0	0	0	0	0	0	0
Case13	1	0	0	7.2	127.7	21.4	100	0	0	0	0	0	1	6	0.31	0	0	0	0	0	0	0	0	0
Case14	2	0	0	6.1	124.3	43.9	109	1	0	0	0	0	0	1643	N/A	1	0	0	0	0	0	0	0	0
Case15	1	0	0	6.5	118.9	21.6	114	0	0	0	0	0	1	7	0.27	0	0	0	0	0	0	0	0	0
Case16	1	0	0	6.4	125.9	31.6	116	0	0	0	0	0	1	15	0.2	0	1	0	0	0	0	0	0	1
Case17	1	0	0	5.1	107.2	17.2	117	0	0	0	1	0	0	1387	0.27	0	0	0	0	0	0	0	0	0
Case18	3	0	0	13.1	149.9	35.4	129	0	0	0	0	0	1	28	0.5	0	0	0	0	0	0	0	0	0
Case19	1	0	0	7.1	130.3	25.6	135	0	0	0	0	0	1	30	0.28	0	0	0	0	0	0	0	0	0
Case20	1	0	0	5.9	115.7	20.5	149	0	0	0	0	0	1	13	0.2	0	1	0	0	0	0	0	0	0
*Race/ethnicity: White=1, Black=2, Asian=3, Latino=4

## Sheet: Table S2
Table S2. Clinical characteristics of controls.
ID	Age at Urine Collection (years)	Race/ethnicity*
Control1	7.3	4
Control2	16.1	2
Control3	15.3	1
Control4	7.6	2
Control5	7.6	1
Control6	5.8	1
Control7	4.7	2
Control8	11.9	1
Control9	5.9	1
Control10	9.8	1
Control11	3.4	3
Control12	2.8	4
Control13	10.4	1
Control14	5.9	1
Control15	11.6	2
Control16	6.2	2
Control17	6.4	1
Control18	4.8	2
Control19	6.4	2
Control20	13.3	2
*Race/ethnicity: White=1, Black=2, Asian=3, Latino=4

## Sheet: Table S3
Table S3. Up-regulated proteins in PUV cases versus controls.
	Final Integrated results		Limma results			DEqMS results			proDA results				ROTS results			Wilcoxon results			DEP results			MSstats results			Mascot wilcoxon results				P value integration				adjusted P value integration
ID	max_logFC	FinaladjP_Fisher	Limma_logFC	Limma_P.Value	Limma_adj.P.Val	DEqMS_sca.P.Value	DEqMS_sca.adj.pval	DEqMS_logFC	proDA_pval.x	proDA_adj_pval	proDA_diff	proDA_avg_abundance	ROTS_logFC	ROTS_P.Value.x	ROTS_adj.pval	Wilcoxon_logFC	Wilcoxon_P.Value.x	Wilcoxon_adj.pval	DEP_Case_vs_Controls_p.val.x	DEP_Case_vs_Controls_p.adj	DEP_Case_vs_Controls_ratio	MSstats_log2FC	MSstats_pvalue.x	MSstats_adj.pvalue	Mascot_wilpvalue.x	Mascot_Padjust	Mascot_LogFC	max_logFC	FinalP_empirical	FinalP_Fisher	FinalP_Tippett	FinalP_Stouffer	FinaladjP_Fisher	FinaladjP_Tippett	FinaladjP_Stouffer	FinaladjP_empirical
BASP1	1.07	2.64e-17	0.879491	0.000344604	0.0326254	0.000320898	0.0300623	3.49363	0.000299714	0.0292149	0.907658	16.7172	0.879491	0.00030034	0	0.879491	0.00041944	0.0360193	0.000202159	1	1.07	0.3761	0.00016774	0.0298606	0.00185594	0.0544956	1.67035	1.07	0	2.44e-19	0.0013411	5.98e-22	2.64e-17	0.0778872	7.23e-20	0
APOA4	1.38	3.46e-13	1.21078	0.00138399	0.0606892	0.00135878	0.0608792	2.86685	0.00414208	0.129346	1.13416	18.2974	1.21078	0.000691	0.0192308	1.21078	0.00195712	0.0916735	0.000488988	1	1.38	0.361799	0.0120541	0.232893	0.00037475	0.0245707	1.44872	1.38	0	5.55e-15	0.00299409	3.22e-17	3.46e-13	0.120159	2e-15	0
B2M	1.51	1.14e-11	1.39458	0.000781262	0.0487934	0.000758208	0.0473536	3.12021	0.431171	0.770975	0.582202	17.7876	1.39458	0.0003312	0	1.39458	0.00011921	0.0233728	0.000992404	1	1.51	0.361091	0.0271924	0.350724	0.00655214	0.10862	1.446	1.51	0	2.35e-13	0.000953285	4.52e-14	1.14e-11	0.0754996	1.9e-12	0
KRT77	1.14	4.3e-10	0.968381	0.00170932	0.0685146	0.00165282	0.0667935	2.78177	0.00612416	0.154835	0.90357	16.2778	0.968381	0.00112676	0.0192308	0.968381	0.00264263	0.113468	0.000810883	1	1.14	0.289462	0.0518894	0.454903	0.0767831	0.385963	1.42723	1.14	0	1.11e-11	0.00646868	2.61e-13	4.3e-10	0.205356	1.01e-11	0
IGA2	0.874	1.08e-09	0.738536	0.00229495	0.0801676	0.00217916	0.076123	2.66171	0.00327583	0.113887	0.802348	20.5724	0.738536	0.00206004	0.0333333	0.738536	0.0046812	0.137828	0.00159508	1	0.874	0.259547	0.0169266	0.276053	NA	NA	NA	0.874	0	2.84e-11	0.0111123	4.05e-13	1.08e-09	0.254149	1.49e-11	0
LYZ	1.27	1.22e-09	1.07898	0.00624743	0.162987	0.00609481	0.159005	2.21504	0.0161505	0.244634	0.981083	17.8173	1.07898	0.00355342	0.056338	1.07898	0.00733082	0.175684	0.00363527	1	1.27	0.342863	0.0130161	0.240582	0.00079546	0.0370247	2.0745	1.27	0	3.27e-11	0.00634602	3.17e-13	1.22e-09	0.205281	1.18e-11	0
CRISP3	0.918	9.52e-09	0.660345	0.00949016	0.198234	0.00956541	0.198995	2.0193	0.00465157	0.136135	0.773011	16.311	0.660345	0.00854529	0.12	0.660345	0.0304113	0.344382	0.00212181	1	0.918	0.365895	0.0021261	0.104793	0.0185219	0.193432	1.5217	0.918	0	3.15e-10	0.0168489	3.9e-12	9.52e-09	0.311021	1.23e-10	0
CAMP	1.2	3.59e-08	0.96649	0.00899286	0.195098	0.00877968	0.189489	2.05652	0.0119292	0.211644	0.937631	16.9511	0.96649	0.00567535	0.0813954	0.96649	0.0121656	0.218028	0.00412136	1	1.2	0.318012	0.0351161	0.394459	0.00532937	0.0957134	1.96418	1.2	0	1.27e-09	0.0324992	1.53e-11	3.59e-08	0.437505	4.45e-10	0
GP2	0.991	4.9e-08	0.721616	0.0114293	0.211911	0.0120926	0.211955	1.91748	0.0126309	0.211644	0.786482	17.2162	0.721616	0.00940604	0.121495	0.721616	0.0263291	0.326894	0.000180592	1	0.991	0.336054	0.00117116	0.0666061	0.828541	0.947408	0.488645	0.991	0	1.79e-09	0.00144382	1.71e-09	4.9e-08	0.080816	3.48e-08	0
CDSN	0.84	7.04e-08	0.618127	0.00975483	0.200899	0.00985941	0.199218	2.00615	0.0033155	0.113887	0.725802	16.7045	0.618127	0.00929544	0.121495	0.618127	0.00948361	0.199446	0.000883925	1	0.84	0.252603	0.0210357	0.306955	0.233505	0.585807	0.583231	0.84	0	2.64e-09	0.00704956	1.06e-10	7.04e-08	0.210154	2.82e-09	0
LTF	1.57	8.03e-08	1.38684	0.0172527	0.240256	0.0171383	0.23825	1.76603	0.0456193	0.354527	1.05532	16.8098	1.38684	0.0083854	0.112245	1.38684	0.0244677	0.315175	0.0112788	1	1.57	0.659417	0.0154475	0.265568	0.00030261	0.0228171	3.30817	1.57	0	3.05e-09	0.00241835	6.96e-11	8.03e-08	0.107163	1.88e-09	0
IGHV3-30	0.698	2.1e-07	0.598297	0.0126073	0.21653	0.0125518	0.212179	1.90129	0.0192865	0.262079	0.612427	19.4519	0.598297	0.0121753	0.140496	0.598297	0.00871188	0.191013	0.00838903	1	0.698	0.132099	0.100335	0.57035	0.00195143	0.0544956	0.773086	0.698	0	8.7e-09	0.0155053	1.81e-10	2.1e-07	0.303755	4.6e-09	0
PI16	1.19	2.96e-07	1.07837	0.00915178	0.196477	0.00891822	0.189489	2.04972	0.0517505	0.374603	0.923309	18.5035	1.07837	0.0052181	0.0813954	1.07837	0.0167424	0.255601	0.00606502	1	1.19	0.367965	0.0381514	0.408964	0.010314	0.142927	1.09757	1.19	0	1.31e-08	0.0409903	2.24e-10	2.96e-07	0.496846	5.35e-09	0
CD81	0.912659	8.76e-07	0.912659	0.0013665	0.0606892	0.00141542	0.0620677	2.84911	0.077358	0.432949	-0.441098	15.3615	0.912659	0.00098675	0.0192308	0.912659	0.00041944	0.0360193	0.59595	1	0.165	0.0389679	0.718363	0.944475	NA	NA	NA	0.912659	0	4.22e-08	0.00293238	4.32e-07	8.76e-07	0.120051	5.46e-06	0
SEMA6D	0.98039	1.54e-06	0.98039	0.00170929	0.0685146	0.00172935	0.068542	2.76212	0.627787	0.85813	0.116382	15.4879	0.98039	0.00111012	0.0192308	0.98039	0.0180936	0.26828	0.0015243	1	0.893	-0.0021897	0.984697	0.992895	NA	NA	NA	0.98039	0	7.74e-08	0.00774498	7.16e-06	1.54e-06	0.210154	6.78e-05	0
RARRES1	0.731003	1.57e-06	0.443469	0.0362181	0.328835	0.0354168	0.318751	1.45079	0.00534768	0.145021	0.731003	16.1738	0.443469	0.0393658	0.270833	0.443469	0.0401751	0.383337	0.00760925	1	0.615	0.207135	0.0880093	0.549049	0.00115817	0.0418638	2.35556	0.731003	0	7.92e-08	0.00922791	2.78e-09	1.57e-06	0.223407	5.44e-08	0
S100P	1.06	1.7e-06	0.901793	0.0225813	0.270582	0.0225819	0.267479	1.64624	0.0267428	0.286381	0.904186	16.6774	0.901793	0.0154538	0.160839	0.901793	0.0112068	0.2119	0.00580046	1	1.06	0.265334	0.0911908	0.56028	0.00764605	0.118868	1.31148	1.06	0	8.75e-08	0.0454724	1.92e-09	1.7e-06	0.517057	3.87e-08	0
SPAST	0.916598	1.92e-06	0.916598	0.00149137	0.0631438	0.00154195	0.0648561	2.81193	0.376714	0.745168	-0.298544	14.8241	0.916598	0.00106446	0.0192308	0.916598	0.00321093	0.124863	0.188339	1	0.383	#NAME?	NA	0	NA	NA	NA	0.916598	0	1e-07	0.00636978	6.59e-08	1.92e-06	0.205281	1.08e-06	0
SLC6A1	1.09095	2.23e-06	1.09095	0.00204595	0.0745255	0.00214391	0.076123	2.66879	0.70359	0.890815	0.108477	15.228	1.09095	0.00115252	0.0192308	1.09095	0.00388501	0.127095	0.0436293	1	0.674	0.142523	0.164071	0.670181	NA	NA	NA	1.09095	0	1.23e-07	0.00803982	1.4e-07	2.23e-06	0.210154	2.08e-06	0
LCN2	1.49	2.74e-06	1.35896	0.00952216	0.198234	0.0093237	0.196083	2.03041	0.112826	0.504413	0.923251	17.9669	1.35896	0.00444461	0.0759494	1.35896	0.0762662	0.488151	0.00821238	1	1.49	0.428009	0.0198371	0.301735	0.0348152	0.265158	2.71324	1.49	0	1.52e-07	0.0350087	4.82e-09	2.74e-06	0.452721	9.09e-08	0
ATP12A	0.935913	2.83e-06	0.935913	0.00402819	0.12032	0.00387111	0.115628	2.41217	0.340149	0.714994	-0.265585	15.1671	0.935913	0.00267795	0.0447761	0.935913	0.00353377	0.127095	0.335057	1	0.293	-0.0828048	0.625368	0.911305	0.00192291	0.0544956	-2.54526	0.935913	0	1.58e-07	0.0152801	2.58e-07	2.83e-06	0.303755	3.42e-06	0
SERPINB1	1.09	6.14e-06	0.957225	0.0108571	0.20719	0.0106274	0.202649	1.97357	0.0847459	0.451321	0.752883	16.1554	0.957225	0.00691329	0.0967742	0.957225	0.00671501	0.17086	0.0112226	1	1.09	0.440565	0.0610843	0.494471	0.196768	0.552221	2.99347	1.09	0	3.76e-07	0.0524743	1.78e-08	6.14e-06	0.540958	3.1e-07	0
ASAP2	1.52	6.7e-06	1.08869	0.0125309	0.21653	0.0125598	0.212179	1.90102	0.231133	0.633117	0.673281	15.5494	1.08869	0.00715301	0.103093	1.08869	0.0459542	0.397948	0.00231758	1	1.52	0.862571	0.0162686	0.273361	NA	NA	NA	1.52	1e-05	4.14e-07	0.0161107	3.11e-08	6.7e-06	0.305959	5.38e-07	0.00012586
LSR	1.16344	1.36e-05	1.16344	0.00133034	0.0606892	0.00132458	0.0606659	2.87792	0.988253	0.995744	-0.00347806	15.0571	1.16344	0.00070063	0.0192308	1.16344	0.00143495	0.0758318	0.307881	1	0.417	0.064933	0.456936	0.851651	0.734836	0.902904	-1.23447	1.16344	1e-05	8.72e-07	0.00559132	0.00023151	1.36e-05	0.191714	0.00152069	0.00012586
MEP1A	0.887991	1.72e-05	0.703715	0.00686786	0.176933	0.00691968	0.174583	2.15991	0.0180905	0.260731	0.887991	15.7274	0.703715	0.0059549	0.0879121	0.703715	0.0523995	0.412196	0.0587456	1	0.672	0.180422	0.197672	0.697038	0.0804136	0.391698	4.68229	0.887991	1e-05	1.12e-06	0.046658	5.97e-08	1.72e-05	0.517177	9.82e-07	0.00012586
SPINK5	0.699	2.52e-05	0.442802	0.0563806	0.386048	0.0552168	0.381886	1.25793	0.0347255	0.312498	0.579282	16.5223	0.442802	0.0583417	0.324675	0.442802	0.114254	0.551472	0.00696958	1	0.699	0.252525	0.0267842	0.350724	0.00319609	0.0730258	4.05692	0.699	1e-05	1.69e-06	0.0252845	7.08e-08	2.52e-05	0.380473	1.14e-06	0.00012586
ANTXR1	0.665	2.75e-05	0.433811	0.0809751	0.445039	0.0793234	0.441853	1.1006	0.0116493	0.211644	0.64052	17.4018	0.433811	0.0815448	0.385638	0.433811	0.0558884	0.417341	0.00558625	1	0.665	0.177649	0.137796	0.639531	0.0018633	0.0544956	0.96122	0.665	1e-05	1.87e-06	0.0148095	1.25e-07	2.75e-05	0.299999	1.88e-06	0.00012586
S100A9	1.93	2.79e-05	1.74871	0.0117214	0.211911	0.011526	0.211353	1.93832	0.147757	0.542828	0.901903	17.3576	1.74871	0.00462387	0.0759494	1.74871	0.0809763	0.496703	0.00753383	1	1.93	0.504817	0.0521232	0.455154	0.171869	0.517323	2.27941	1.93	1e-05	1.91e-06	0.0363978	1.25e-07	2.79e-05	0.463582	1.88e-06	0.00012586
S100A11	0.88	3.02e-05	0.676355	0.0284587	0.293267	0.0284805	0.294967	1.54545	0.0163802	0.244634	0.707309	17.1567	0.676355	0.02413	0.204301	0.676355	0.0490903	0.411281	0.00632635	1	0.88	0.124411	0.260868	0.752005	0.0222448	0.21801	0.858036	0.88	1e-05	2.12e-06	0.0495043	9.83e-08	3.02e-05	0.527674	1.51e-06	0.00012586
DCD	0.813	3.02e-05	0.634673	0.0216958	0.267831	0.021944	0.266038	1.65868	0.0216963	0.268	0.664485	17.7473	0.634673	0.0194771	0.186335	0.634673	0.085914	0.505911	0.00784606	1	0.813	0.190956	0.0304959	0.362471	0.140345	0.46726	1.10025	0.813	1e-05	2.13e-06	0.0610715	7.53e-08	3.02e-05	0.574775	1.2e-06	0.00012586
DEFA1	1.53	3.43e-05	1.29203	0.0324221	0.310941	0.0321436	0.309962	1.49291	0.125429	0.520393	0.838689	17.2289	1.29203	0.0180263	0.174194	1.29203	0.0350107	0.370036	0.0183705	1	1.53	0.464338	0.00844069	0.201882	0.0546513	0.336734	1.82891	1.53	1e-05	2.45e-06	0.0655639	7.86e-08	3.43e-05	0.606324	1.23e-06	0.00012586
RAB21	1.00786	3.58e-05	1.00786	0.0103858	0.203802	0.0105327	0.202649	1.97746	0.0713222	0.42564	0.498235	15.0367	1.00786	0.00630548	0.0879121	1.00786	0.00513072	0.146867	0.0938949	1	0.621	0.201413	0.194299	0.693969	NA	NA	NA	1.00786	1e-05	2.59e-06	0.0353669	2.37e-07	3.58e-05	0.453165	3.27e-06	0.00012586
KRT80	0.676	3.71e-05	0.492519	0.0212522	0.265793	0.0204856	0.259277	1.68855	0.0314881	0.307569	0.591841	15.5638	0.492519	0.022909	0.2	0.492519	0.0558884	0.417341	0.010908	1	0.676	0.271249	0.0500231	0.449196	0.083647	0.396666	2.34922	0.676	1e-05	2.72e-06	0.0840043	7.77e-08	3.71e-05	0.645471	1.23e-06	0.00012586
CFD	0.729845	3.73e-05	0.46674	0.0391188	0.329747	0.0377472	0.324761	1.42311	0.00654532	0.160668	0.729845	16.4356	0.46674	0.0410118	0.273092	0.46674	0.102161	0.529029	0.00526416	1	0.698	0.15266	0.289225	0.779698	0.0132168	0.159447	2.0684	0.729845	1e-05	2.76e-06	0.0413454	1.91e-07	3.73e-05	0.496846	2.77e-06	0.00012586
ST3GAL4	0.885584	4.09e-05	0.885584	0.00290665	0.0966227	0.00311369	0.101862	2.50672	0.189264	0.585692	-0.410493	15.0582	0.885584	0.00208171	0.0333333	0.885584	0.00799538	0.185151	0.316894	1	0.303	-0.109298	0.625586	0.911305	NA	NA	NA	0.885584	1e-05	3.04e-06	0.0144813	4.06e-06	4.09e-05	0.299293	3.98e-05	0.00012586
NPR3	0.716	4.72e-05	0.499214	0.1243	0.530303	0.12282	0.526393	0.910733	0.00357171	0.118731	-0.685144	15.4166	0.499214	0.114359	0.448936	0.499214	0.0401751	0.383337	0.123518	1	0.716	-0.277044	0.0204079	0.301892	0.00180441	0.0544956	-1.69092	0.716	1e-05	3.55e-06	0.0143444	3.27e-07	4.72e-05	0.299293	4.25e-06	0.00012586
EXTL2	0.893845	4.76e-05	0.893845	0.00317525	0.102253	0.00325491	0.104818	2.48746	0.600159	0.848376	-0.174781	15.4303	0.893845	0.00223872	0.0447761	0.893845	0.0263291	0.326894	0.141762	1	0.489	0.200227	0.135856	0.637058	NA	NA	NA	0.893845	1e-05	3.61e-06	0.0155662	2.2e-06	4.76e-05	0.303755	2.37e-05	0.00012586
PNP	0.643	5.42e-05	0.442723	0.0484748	0.36361	0.0469133	0.359465	1.3287	0.0105972	0.211644	0.523523	16.9574	0.442723	0.0510263	0.308511	0.442723	0.0401751	0.383337	0.00358407	1	0.643	0.183599	0.101995	0.572719	0.0785497	0.389064	1.17083	0.643	1e-05	4.19e-06	0.0283155	1.79e-07	5.42e-05	0.408426	2.61e-06	0.00012586
IGHV3-9	0.933	5.7e-05	0.789448	0.0168732	0.236569	0.0169592	0.237775	1.77059	0.020557	0.267977	0.797371	17.2916	0.789448	0.0127618	0.146154	0.789448	0.0401751	0.383337	0.0107831	1	0.933	0.112395	0.284866	0.779698	NA	NA	NA	0.933	1e-05	4.47e-06	0.0730833	3.44e-07	5.7e-05	0.640993	4.45e-06	0.00012586
AFM	0.838	6.51e-05	0.703499	0.018774	0.246454	0.0185395	0.244935	1.7319	0.0445136	0.351986	0.688308	18.3273	0.703499	0.0156145	0.160839	0.703499	0.0350107	0.370036	0.017063	1	0.838	0.249723	0.100386	0.57035	0.129786	0.453049	1.45272	0.838	1e-05	5.19e-06	0.118298	1.93e-07	6.51e-05	0.736312	2.77e-06	0.00012586
IGLV1-51	0.905	7.13e-05	0.735449	0.0163989	0.235973	0.0165283	0.237775	1.78177	0.00992649	0.204585	0.767371	18.217	0.735449	0.0131659	0.146154	0.735449	0.0429846	0.391997	0.00293346	1	0.905	-0.0126289	0.915853	0.988033	0.533727	0.79227	0.100049	0.905	2e-05	5.8e-06	0.0232281	1.45e-05	7.13e-05	0.371475	0.0001274	0.00022628
CHI3L1	1.0555	7.64e-05	-0.564255	0.0135001	0.22259	0.0128565	0.213687	1.89088	0.0254203	0.284735	1.0555	15.0587	-0.564255	0.0136255	0.148148	-0.564255	0.0283084	0.333392	0.0539548	1	0.68	Inf	NA	0	NA	NA	NA	1.0555	1e-05	6.35e-06	0.0747015	3.78e-07	7.64e-05	0.645471	4.85e-06	0.00012586
SCUBE2	0.753	8.73e-05	0.512778	0.058919	0.392022	0.0575694	0.39	1.23981	0.00976914	0.203376	0.631288	17.5582	0.512778	0.0562955	0.320132	0.512778	0.0523995	0.412196	0.00228209	1	0.753	0.150845	0.305872	0.78795	0.0438507	0.295209	0.708558	0.753	2e-05	7.35e-06	0.0181116	5.99e-07	8.73e-05	0.323725	7.29e-06	0.00022628
KPRP	0.725	0.000119908	0.534046	0.0246003	0.275672	0.0236623	0.271307	1.62594	0.0230671	0.274599	0.594764	16.3993	0.534046	0.0248351	0.205263	0.534046	0.0429846	0.391997	0.0064023	1	0.725	0.166855	0.168627	0.67828	0.302517	0.642856	1.48769	0.725	2e-05	1.03e-05	0.0500853	7.74e-07	0.000119908	0.527674	9.1e-06	0.00022628
BGLAP	0.961	0.000121511	0.678614	0.0369324	0.329747	0.0385908	0.324761	1.41352	0.0260423	0.286381	0.91605	16.0178	0.678614	0.030937	0.235849	0.678614	0.0401751	0.383337	0.012038	1	0.961	0.318566	0.0504013	0.450766	NA	NA	NA	0.961	1e-05	1.05e-05	0.0812832	4.39e-07	0.000121511	0.645471	5.5e-06	0.00012586
APOA1	1.08	0.000140006	0.952653	0.0346154	0.321362	0.0342332	0.314976	1.46555	0.155145	0.550775	0.7769	18.523	0.952653	0.0233018	0.202186	0.952653	0.0459542	0.397948	0.0217827	1	1.08	0.282564	0.0801794	0.539135	0.0172883	0.187559	0.892887	1.08	2e-05	1.23e-05	0.13022	4.75e-07	0.000140006	0.763027	5.81e-06	0.00022628
SERPINF1	0.666	0.000163801	0.494216	0.0605241	0.393368	0.0593164	0.39	1.22683	0.0402839	0.335242	0.543334	17.6394	0.494216	0.0588114	0.325806	0.494216	0.0459542	0.397948	0.0198634	1	0.666	0.142894	0.181454	0.680856	0.00533152	0.0957134	0.951767	0.666	2e-05	1.46e-05	0.0418647	7.24e-07	0.000163801	0.500259	8.6e-06	0.00022628
ARG1	0.765782	0.000197831	0.545999	0.0329569	0.310941	0.0319317	0.309962	1.49578	0.0414931	0.340706	0.765782	16.0042	0.545999	0.032018	0.239631	0.545999	0.0634325	0.44772	0.0726019	1	0.657	0.413228	0.0168148	0.276053	0.0922748	0.411077	2.60336	0.765782	2e-05	1.8e-05	0.126863	6.23e-07	0.000197831	0.751635	7.54e-06	0.00022628
GLUD1	0.586	0.000340541	0.530474	0.0145209	0.228455	0.0139701	0.223738	1.8548	0.162757	0.554531	-0.496214	14.9186	0.530474	0.0152855	0.160839	0.530474	0.0263291	0.326894	0.0548488	1	0.586	#NAME?	NA	0	NA	NA	NA	0.586	5e-05	3.23e-05	0.0809471	3.14e-06	0.000340541	0.645471	3.21e-05	0.00053175
IGHV3-74	0.626	0.0003583	0.436579	0.050276	0.366145	0.0507145	0.368037	1.29487	0.0170207	0.250569	0.515421	16.9138	0.436579	0.0530664	0.313793	0.436579	0.0401751	0.383337	0.00852473	1	0.626	0.0847604	0.170368	0.678413	NA	NA	NA	0.626	4e-05	3.43e-05	0.0581685	2.39e-06	0.0003583	0.557667	2.53e-05	0.00043408
HRNR	0.649	0.000432943	0.45872	0.0528402	0.377736	0.0517497	0.371625	1.28609	0.0277341	0.290754	0.528157	17.067	0.45872	0.0540974	0.314189	0.45872	0.0809763	0.496703	0.0141738	1	0.649	0.23441	0.05133	0.454903	0.133192	0.458696	0.950978	0.649	7e-05	4.23e-05	0.107922	1.81e-06	0.000432943	0.718646	2e-05	0.000709
PSMA3	0.662328	0.000463337	-0.621656	0.0127268	0.216776	0.0122155	0.211955	1.91309	0.0808661	0.44444	0.662328	15.4753	-0.621656	0.0118941	0.140496	-0.621656	0.00733082	0.175684	0.657793	1	0.135	0.0478234	0.805498	0.963643	0.062366	0.356242	1.12353	0.662328	7e-05	4.61e-05	0.0571637	6.23e-05	0.000463337	0.557667	0.0004691	0.000709
LORICRIN	0.93471	0.000479698	0.42172	0.167745	0.562882	0.170572	0.56248	0.768091	0.0123968	0.211644	0.93471	15.4202	0.42172	0.161141	0.516835	0.42172	0.564832	0.90102	0.0459298	1	0.677	0.492773	0.0003664	0.033861	0.0711023	0.374903	3.04876	0.93471	7e-05	4.83e-05	0.0029274	2.33e-05	0.000479698	0.120051	0.00019192	0.000709
ACAT1	0.671346	0.000487462	0.671346	0.0157583	0.235973	0.0154199	0.233679	1.81192	0.0567273	0.384099	-0.652701	15.0197	0.671346	0.0136875	0.148148	0.671346	0.0112068	0.2119	0.119068	1	0.474	-0.0498248	0.866618	0.976235	NA	NA	NA	0.671346	4e-05	4.93e-05	0.0758587	3.91e-05	0.000487462	0.645471	0.00029853	0.00043408
CAT	0.908	0.000490633	0.67389	0.0387715	0.329747	0.0381914	0.324761	1.41803	0.0735259	0.42564	0.629489	16.3532	0.67389	0.0325607	0.240909	0.67389	0.0910862	0.514325	0.0165475	1	0.908	0.365471	0.0120961	0.232893	0.625337	0.849256	1.629	0.908	7e-05	4.99e-05	0.0927698	7.65e-06	0.000490633	0.670508	7.18e-05	0.000709
KLK6	0.764036	0.000490633	-0.547463	0.0200636	0.260069	0.0199912	0.257512	1.69916	0.0456847	0.354527	0.764036	14.9345	-0.547463	0.0202032	0.187879	-0.547463	0.102161	0.529029	0.220025	1	0.313	Inf	NA	0	0.0267904	0.234883	3.91409	0.764036	5e-05	5.01e-05	0.13182	3.99e-06	0.000490633	0.764554	3.94e-05	0.00053175
MARCKS	0.583022	0.000540097	-0.551829	0.0483179	0.36361	0.0475924	0.359465	1.32246	0.0714708	0.42564	0.583022	15.5792	-0.551829	0.0451158	0.283582	-0.551829	0.0142973	0.243526	0.0462807	1	0.572	0.137246	0.371953	0.816015	0.025617	0.228377	0.505891	0.583022	8e-05	5.54e-05	0.108815	3.95e-06	0.000540097	0.718646	3.93e-05	0.00075627
IGLV3-19	0.691	0.000553325	0.543244	0.0574659	0.390882	0.0572231	0.39	1.24243	0.0445452	0.351986	0.577065	18.3944	0.543244	0.053362	0.313793	0.543244	0.0762662	0.488151	0.016515	1	0.691	0.234869	0.0680409	0.513315	0.074076	0.38167	0.586929	0.691	8e-05	5.79e-05	0.12473	2.27e-06	0.000553325	0.75074	2.44e-05	0.00075627
MMP9	0.713	0.000619267	0.586034	0.0646672	0.408831	0.0641921	0.407077	1.19252	0.0591191	0.393047	0.608976	19.0833	0.586034	0.0572107	0.320261	0.586034	0.127419	0.577166	0.0194723	1	0.713	0.258651	0.07362	0.535064	0.0230675	0.219732	0.99639	0.713	8e-05	6.57e-05	0.145565	2.89e-06	0.000619267	0.788256	3.02e-05	0.00075627
IGLV7-46	0.734	0.000690256	0.537484	0.0484313	0.36361	0.0497647	0.366304	1.30308	0.0480211	0.365281	0.547234	16.9786	0.537484	0.0458959	0.285185	0.537484	0.0809763	0.496703	0.0123887	1	0.734	0.203593	0.0731998	0.535064	NA	NA	NA	0.734	0.0001	7.59e-05	0.0835638	4.45e-06	0.000690256	0.645471	4.32e-05	0.00091681
IGHV2-70D	0.792649	0.000741988	-0.68745	0.010554	0.203802	0.0107175	0.202649	1.96991	0.0409173	0.337322	0.792649	14.9436	-0.68745	0.00910633	0.121495	-0.68745	0.127419	0.577166	0.46319	1	0.203	Inf	NA	0	NA	NA	NA	0.792649	0.00012	8.3e-05	0.0534091	2.48e-05	0.000741988	0.540958	0.00020235	0.00108153
GALE	0.65	0.000781361	0.595356	0.0286182	0.293409	0.0287287	0.294976	1.54168	0.1097	0.503464	0.516733	16.1266	0.595356	0.0265262	0.213198	0.595356	0.114254	0.551472	0.0184768	1	0.65	0.185411	0.0941317	0.564055	NA	NA	NA	0.65	0.00012	8.78e-05	0.122385	6.12e-06	0.000781361	0.746944	5.83e-05	0.00108153
S100A4	0.732	0.000784871	0.45494	0.0555936	0.384491	0.0563724	0.387278	1.24893	0.0879995	0.459157	0.5953	15.6225	0.45494	0.0568459	0.320261	0.45494	0.134419	0.584467	0.0351092	1	0.732	0.321064	0.0330587	0.374104	0.0367357	0.271276	3.40845	0.732	0.0001	8.86e-05	0.235811	3.82e-06	0.000784871	0.925465	3.83e-05	0.00091681
KRT6B	0.811	0.000792548	0.634263	0.04001	0.329747	0.039897	0.32761	1.39906	0.0234495	0.274599	0.674579	17.0383	0.634263	0.0348408	0.247826	0.634263	0.0523995	0.412196	0.0103506	1	0.811	0.154521	0.221485	0.722837	0.588454	0.82471	0.401222	0.811	0.0001	9.02e-05	0.0798661	1.55e-05	0.000792548	0.645471	0.00013572	0.00091681
CP	0.747	0.000792548	0.658387	0.0399799	0.329747	0.0401844	0.32761	1.39594	0.126314	0.520665	0.644603	19.6933	0.658387	0.0340172	0.245536	0.658387	0.0304113	0.344382	0.040768	1	0.747	0.183819	0.173445	0.680683	0.0619286	0.355089	0.846131	0.747	0.0001	9e-05	0.218911	4.45e-06	0.000792548	0.917159	4.32e-05	0.00091681
TBCA	0.800369	0.000918681	-0.554803	0.0239701	0.275672	0.0230979	0.270148	1.63643	0.0573156	0.384099	0.800369	15.5607	-0.554803	0.0236293	0.202186	-0.554803	0.00388501	0.127095	0.634676	1	0.144	-0.109923	0.615838	0.910044	0.100226	0.41521	0.73137	0.800369	0.00012	0.000105	0.0306607	6.37e-05	0.000918681	0.420744	0.00047652	0.00108153
JUP	0.653	0.00106753	0.473947	0.0476948	0.36361	0.0467666	0.359465	1.33006	0.0372523	0.323954	0.529487	16.7895	0.473947	0.048533	0.293907	0.473947	0.0634325	0.44772	0.0152293	1	0.653	0.157242	0.243313	0.736246	0.15146	0.478432	0.704052	0.653	0.00014	0.00012358	0.115534	7.99e-06	0.00106753	0.736312	7.4e-05	0.0012356
IGLV3-9	0.927332	0.00128929	0.474136	0.0476484	0.36361	0.0479636	0.359465	1.31909	0.0157629	0.242443	0.927332	15.6432	0.474136	0.04848	0.293907	0.474136	0.0558884	0.417341	0.120396	1	0.585	0.262391	0.0864516	0.547856	NA	NA	NA	0.927332	0.0002	0.00015301	0.105257	1.02e-05	0.00128929	0.710737	9.32e-05	0.00169482
KRT6A	0.811	0.00129318	0.658594	0.0487925	0.364352	0.0486238	0.363093	1.31315	0.0423152	0.343353	0.663751	18.1451	0.658594	0.0411144	0.273092	0.658594	0.085914	0.505911	0.0156099	1	0.811	0.193045	0.105256	0.578953	0.336825	0.661307	0.477266	0.811	0.00019	0.0001541	0.118266	1.16e-05	0.00129318	0.736312	0.00010375	0.00164951
HDGF	0.971955	0.00133079	-0.378356	0.0354851	0.324452	0.0336332	0.313223	1.47323	0.0439515	0.351101	0.971955	15.3273	-0.378356	0.0415222	0.2749	-0.378356	0.231499	0.717472	0.00879099	1	0.816	-0.477487	0.0994975	0.57035	0.466166	0.750745	1.24076	0.971955	0.00019	0.00015923	0.0682016	2.21e-05	0.00133079	0.614682	0.00018436	0.00164951
PRG4	0.641	0.00139695	0.399151	0.109863	0.505922	0.107809	0.499074	0.967346	0.0237199	0.275778	0.611995	17.2203	0.399151	0.11136	0.446623	0.399151	0.127419	0.577166	0.0169232	1	0.641	0.106068	0.415195	0.841349	0.00800098	0.119813	0.901997	0.641	0.0002	0.00016918	0.0622438	2.21e-05	0.00139695	0.579792	0.00018436	0.00169482
S100A8	1.5	0.0014159	1.32317	0.0324747	0.310941	0.0320431	0.309962	1.49427	0.163143	0.554849	0.805355	17.0777	1.32317	0.0178137	0.174194	1.32317	0.276627	0.753142	0.0202737	1	1.5	0.479948	0.0668492	0.508935	0.202647	0.556103	3.65665	1.5	0.0002	0.00017217	0.133934	1.62e-05	0.0014159	0.764554	0.00014093	0.00169482
KL	0.630878	0.0015249	0.630878	0.0396277	0.329747	0.0387536	0.324761	1.41169	0.00520519	0.143039	-0.591286	15.3816	0.630878	0.0346424	0.247826	0.630878	0.0154785	0.247296	0.598195	1	0.164	-0.137655	0.18836	0.687141	0.5348	0.792403	-2.21459	0.630878	0.00021	0.0001869	0.0408907	8.87e-05	0.0015249	0.496846	0.00063762	0.0017725
IGHV3-72	0.667	0.00156931	0.511568	0.0594277	0.392022	0.059607	0.39	1.2247	0.0351769	0.312498	0.54523	17.5593	0.511568	0.0568138	0.320261	0.511568	0.0558884	0.417341	0.01817	1	0.667	0.126614	0.15755	0.665317	0.238927	0.592393	1.05613	0.667	0.00023	0.00019311	0.136444	1.28e-05	0.00156931	0.775981	0.00011424	0.00191847
CD300LF	0.624991	0.00190862	0.365484	0.0988026	0.487986	0.0994629	0.486647	1.00234	0.0137895	0.222178	0.624991	16.2699	0.365484	0.10471	0.438356	0.365484	0.0401751	0.383337	0.0250359	1	0.529	0.0870317	0.349988	0.808255	0.0738181	0.38167	0.963656	0.624991	0.00028	0.00023967	0.105136	2.14e-05	0.00190862	0.710737	0.00017978	0.00228184
IGKV2-24	0.888	0.00192215	0.683953	0.0386978	0.329747	0.0386759	0.324761	1.41256	0.0906456	0.463575	0.577346	17.1864	0.683953	0.032197	0.239631	0.683953	0.0809763	0.496703	0.0143311	1	0.888	0.157039	0.15178	0.656234	0.489047	0.765322	0.439609	0.888	0.00028	0.00024307	0.10906	2.95e-05	0.00192215	0.718646	0.00023683	0.00228184
IGLV3-21	0.731	0.00220777	0.603996	0.049658	0.365518	0.049692	0.366304	1.30371	0.063303	0.40474	0.615571	18.8412	0.603996	0.0439438	0.280303	0.603996	0.0762662	0.488151	0.0232047	1	0.731	0.134395	0.256079	0.747292	0.149284	0.47594	0.550437	0.731	0.0003	0.00028134	0.17124	1.91e-05	0.00220777	0.849685	0.00016299	0.00241705
ADIPOQ	0.737961	0.00221359	0.391968	0.0700655	0.421006	0.0719758	0.423835	1.14281	0.0212925	0.267977	0.737961	16.4296	0.391968	0.0749082	0.37931	0.391968	0.0595638	0.435323	0.0527672	1	0.497	0.228848	0.0572128	0.478861	0.325851	0.6603	1.78692	0.737961	0.0003	0.00028424	0.158172	2.02e-05	0.00221359	0.813855	0.00017153	0.00241705
C1orf159	0.776	0.00223432	0.569285	0.0595356	0.392022	0.0612918	0.393966	1.2126	0.196984	0.599844	0.311756	15.3171	0.569284	0.0537694	0.313993	0.569284	0.173829	0.65978	0.0263569	1	0.776	0.216649	0.0137826	0.250573	NA	NA	NA	0.776	0.00035	0.00028798	0.0925797	2.87e-05	0.00223432	0.670508	0.00023148	0.00279868
SPINK1	0.721	0.00231009	0.531658	0.123525	0.529281	0.123736	0.526393	0.907504	0.0671864	0.415829	0.586739	18.1958	0.531658	0.110927	0.446623	0.531658	0.0964996	0.522009	0.0211562	1	0.721	0.175125	0.295994	0.78019	0.00740168	0.116268	0.876649	0.721	0.00037	0.0003	0.0577019	3.05e-05	0.00231009	0.557667	0.00024431	0.00294753
IGLV3-25	0.605	0.00240355	0.404364	0.100606	0.487986	0.100372	0.486647	0.998389	0.0282083	0.290754	0.583019	17.357	0.404364	0.102261	0.438073	0.404364	0.0717768	0.4772	0.02348	1	0.605	0.114449	0.22906	0.726534	0.048244	0.31386	0.869766	0.605	0.0004	0.0003133	0.173108	2.09e-05	0.00240355	0.851727	0.00017721	0.00316283
SOD2	0.769073	0.00264296	-0.560009	0.017848	0.243607	0.018472	0.244935	1.73349	0.0343457	0.312498	0.769073	15.1897	-0.560009	0.0178138	0.174194	-0.560009	0.0350107	0.370036	0.505372	1	0.185	-0.0289059	0.897338	0.982029	NA	NA	NA	0.769073	0.00041	0.00034965	0.118227	0.00054604	0.00264296	0.736312	0.0032447	0.0031944
ALDH4A1	0.708481	0.00265074	0.708481	0.0166121	0.235973	0.0165008	0.237775	1.78249	0.309001	0.690199	-0.343556	14.911	0.708481	0.0137689	0.148148	0.708481	0.0121656	0.218028	0.344342	1	0.353	-0.127136	0.661636	0.925802	NA	NA	NA	0.708481	0.00041	0.00035197	0.0821133	0.00025345	0.00265074	0.645471	0.00164385	0.0031944
DSC1	0.674597	0.00277118	0.337126	0.141513	0.542037	0.138763	0.539607	0.857725	0.0334933	0.309551	0.674597	16.5183	0.337126	0.148589	0.507246	0.337126	0.134419	0.584467	0.0259081	1	0.559	0.187916	0.220138	0.721791	0.00923984	0.133625	2.79311	0.674597	0.00042	0.00037066	0.0715719	3.69e-05	0.00277118	0.63696	0.00028385	0.00324851
FAM174A	0.798	0.00318774	0.480922	0.0854513	0.46022	0.0893401	0.474036	1.04895	0.106761	0.501734	0.460654	15.7204	0.480922	0.0817233	0.387268	0.480922	0.085914	0.505911	0.0193786	1	0.798	0.192609	0.0385759	0.411352	NA	NA	NA	0.798	0.00051	0.00042948	0.128014	3.33e-05	0.00318774	0.756348	0.00026005	0.0038467
A2M	0.871	0.00321541	0.688496	0.0644259	0.408559	0.0644623	0.407295	1.19069	0.0888749	0.460172	0.65112	17.6172	0.688496	0.0524512	0.311189	0.688496	0.114254	0.551472	0.0330765	1	0.871	0.270211	0.143162	0.651276	0.0833861	0.396666	1.08687	0.871	0.00047	0.00043477	0.235924	2.4e-05	0.00321541	0.925465	0.00019697	0.00359601
IGLV3-1	0.712	0.00334343	0.571475	0.0712535	0.423564	0.0715381	0.423277	1.14546	0.0545719	0.378696	0.595501	18.5804	0.571475	0.0635008	0.339506	0.571475	0.16534	0.642954	0.0168083	1	0.712	0.12691	0.282616	0.776757	0.0673522	0.361575	1.15085	0.712	0.0005	0.00045533	0.126817	3.6e-05	0.00334343	0.751635	0.00028051	0.00379821
SMIM22	0.640113	0.00338749	-0.627948	0.0152175	0.234054	0.0167617	0.237775	1.77568	0.0733752	0.42564	0.640113	14.8872	-0.627948	0.0139924	0.148148	-0.627948	0.0964996	0.522009	0.978227	1	0.0075	Inf	NA	0	NA	NA	NA	0.640113	0.00046	0.00046298	0.0810718	0.00159713	0.00338749	0.645471	0.00835932	0.0035322
SEMA7A	0.674721	0.00363519	0.674721	0.0305761	0.304432	0.0299691	0.301299	1.52333	0.114837	0.506302	-0.507332	15.315	0.674721	0.0258896	0.210256	0.674721	0.0401751	0.383337	0.376092	1	0.277	-0.119336	0.419651	0.844634	0.062751	0.356593	-2.3089	0.674721	0.00055	0.00050391	0.18929	7.76e-05	0.00363519	0.863991	0.00056509	0.00410474
IGLV1-40	0.788	0.00372509	0.686574	0.0381961	0.329747	0.0385593	0.324761	1.41387	0.139465	0.541309	0.735194	16.4457	0.686574	0.0317181	0.237209	0.686574	0.0490903	0.411281	0.0378397	1	0.788	0.125001	0.461088	0.851651	NA	NA	NA	0.788	0.00062	0.00051818	0.201982	7.78e-05	0.00372509	0.882582	0.00056509	0.00459491
PTMA	0.61	0.00383552	0.434706	0.109412	0.505922	0.110127	0.505506	0.958105	0.0511489	0.374603	0.498599	17.8369	0.434706	0.107219	0.442953	0.434706	0.24227	0.729997	0.0198704	1	0.61	0.191965	0.0747179	0.535064	0.049853	0.318552	0.559524	0.61	0.0006	0.00053541	0.148336	3.9e-05	0.00383552	0.792688	0.00029853	0.00446224
PGD	0.855	0.00422055	0.635919	0.0771681	0.438136	0.0763252	0.436095	1.11733	0.160969	0.554531	0.561484	16.1578	0.635919	0.0650336	0.342424	0.635919	0.0964996	0.522009	0.0277671	1	0.855	0.330386	0.0713627	0.52963	0.118681	0.440355	2.03669	0.855	0.00065	0.00059942	0.201707	3.63e-05	0.00422055	0.882582	0.00028137	0.00475103
TMSB10	0.711242	0.00431717	-0.61881	0.0164023	0.235973	0.0166652	0.237775	1.77819	0.062866	0.40474	0.711242	15.6713	-0.61881	0.0152149	0.160839	-0.61881	0.0558884	0.417341	0.957768	1	0.0159	-0.116616	0.509058	0.875976	NA	NA	NA	0.711242	0.00072	0.00061524	0.101764	0.00159787	0.00431717	0.705056	0.00835932	0.00520898
FLG2	0.75	0.00433727	0.580775	0.0782225	0.439282	0.0777181	0.438841	1.10948	0.0890871	0.460172	0.560609	16.9046	0.580775	0.0688333	0.358209	0.580775	0.301253	0.766521	0.0427038	1	0.75	0.274853	0.0527007	0.458393	0.0582198	0.346002	2.57663	0.75	0.00068	0.00062021	0.294705	4.35e-05	0.00433727	1	0.00033161	0.00493638
SH3BGRL	0.711515	0.00455856	0.33764	0.0919654	0.477855	0.0893723	0.474036	1.0488	0.0381674	0.328332	0.711515	15.692	0.33764	0.101054	0.438073	0.33764	0.0558884	0.417341	0.0175757	1	0.657	0.0961696	0.532834	0.883278	0.0968955	0.411601	2.44387	0.711515	0.00076	0.00065851	0.132253	8.49e-05	0.00455856	0.764554	0.00061259	0.00544283
EFNA4	0.713818	0.00511053	0.713818	0.011433	0.211911	0.0121146	0.211955	1.91669	0.69405	0.88847	-0.126651	15.2595	0.713818	0.00950153	0.121495	0.713818	0.0523995	0.412196	0.091936	1	0.627	0.0769009	0.650103	0.92021	0.675773	0.875625	-1.64199	0.713818	0.00082	0.0007457	0.0735319	0.00136343	0.00511053	0.640993	0.00728106	0.00579449
VIM	0.84	0.00570005	0.667527	0.0766457	0.436372	0.0760621	0.436095	1.11883	0.141281	0.541309	0.712926	16.0716	0.667527	0.0631233	0.339506	0.667527	0.354652	0.805886	0.0750525	1	0.84	0.470258	0.0461977	0.432127	0.0357465	0.269528	4.22761	0.84	0.00095	0.00083449	0.25264	7.1e-05	0.00570005	0.953942	0.00052532	0.00669089
VAT1	0.584	0.00602967	0.27944	0.18821	0.576375	0.184973	0.576985	0.732891	0.0214449	0.267977	0.515629	16.0236	0.27944	0.201529	0.568741	0.27944	0.264832	0.744636	0.0160362	1	0.584	0.201235	0.0638729	0.497088	0.0618042	0.355089	3.0615	0.584	0.00097	0.00089155	0.121316	0.00010605	0.00602967	0.743626	0.00074927	0.00674245
MGAT5	0.895	0.00640832	-0.227912	0.143414	0.542037	0.138372	0.539172	0.858951	0.00427552	0.130314	-0.507981	15.5858	-0.227911	0.16424	0.522314	-0.227911	0.127419	0.577166	0.0874885	1	0.895	-0.111965	0.181725	0.680856	0.0998099	0.414637	-1.73755	0.895	0.00103	0.00096	0.0336967	0.00011072	0.00640832	0.447955	0.00077696	0.00709
CLIC3	0.838541	0.00650173	-0.247932	0.238914	0.637163	0.241041	0.63833	0.617909	0.0112238	0.211644	0.838541	15.0615	-0.247932	0.254473	0.637056	-0.247932	0.210964	0.704696	0.0131207	1	0.696	0.433961	0.03056	0.362471	NA	NA	NA	0.838541	0.00113	0.00098032	0.0759701	0.00023457	0.00650173	0.645471	0.0015359	0.00751097
AK1	0.952	0.00705102	0.428377	0.0792687	0.442513	0.0827208	0.453424	1.08239	0.355266	0.727604	0.515578	15.4127	0.428377	0.0804491	0.384409	0.428377	0.0429846	0.391997	0.0167582	1	0.952	0.559708	0.120836	0.609331	NA	NA	NA	0.952	0.00126	0.00109401	0.111572	0.00014595	0.00705102	0.726508	0.00100025	0.00832304
IGHV3-13	0.582265	0.00725711	0.385955	0.0907352	0.477855	0.0926533	0.476466	1.03314	0.0268178	0.286381	0.582265	15.9618	0.385955	0.0949587	0.423645	0.385955	0.0762662	0.488151	0.0526559	1	0.497	0.101702	0.200562	0.703871	NA	NA	NA	0.582265	0.00129	0.00113657	0.173279	0.00010747	0.00725711	0.851727	0.00075673	0.00849483
UBE2D3	0.805998	0.00772964	0.805998	0.0163465	0.235973	0.0172243	0.23825	1.76386	0.709153	0.89283	-0.121726	15.3234	0.805998	0.012141	0.140496	0.805998	0.0131944	0.232424	0.784079	1	-0.096	0.043546	0.763967	0.951546	NA	NA	NA	0.805998	0.0014	0.00122185	0.0819534	0.00586569	0.00772964	0.645471	0.024406	0.00907866
NCAN	0.619452	0.00892861	0.619452	0.0400671	0.329747	0.040964	0.332389	1.3876	0.110642	0.503464	0.431254	15.4961	0.619452	0.0354063	0.251082	0.619452	0.0438705	0.397948	0.100531	1	0.484	0.179606	0.301628	0.783249	0.602934	0.83415	-0.200333	0.619452	0.00153	0.00143309	0.250528	0.00027811	0.00892861	0.951627	0.00178126	0.00983175
PGM2	0.701005	0.00906307	-0.618268	0.0536873	0.3809	0.0529885	0.374184	1.27582	0.111305	0.503464	0.701005	15.3376	-0.618268	0.0466587	0.290441	-0.618268	0.00733082	0.175684	0.562453	1	0.205	-0.184482	0.560404	0.888474	0.15525	0.485653	-0.627964	0.701005	0.00157	0.00145908	0.0571637	0.00052374	0.00906307	0.557667	0.00314856	0.0100584
SPARCL1	0.616	0.00918063	0.334672	0.150793	0.549261	0.149492	0.548227	0.825381	0.0350529	0.312498	0.536272	16.7995	0.334672	0.157611	0.516184	0.334672	0.383413	0.818875	0.0121697	1	0.616	0.203945	0.146614	0.651575	0.0637303	0.356593	1.35658	0.616	0.00159	0.00148248	0.0933101	0.00020058	0.00918063	0.670508	0.00133028	0.010156
CAPN5	1.14	0.00938471	0.431881	0.0744373	0.430376	0.0726262	0.42403	1.13891	0.615137	0.855089	0.0942186	15.7781	0.431881	0.0757388	0.379888	0.431881	0.276627	0.753142	0.00779826	1	1.14	0.0958612	0.405064	0.838805	0.0257454	0.228377	1.86736	1.14	0.00161	0.00152456	0.0607096	0.00054354	0.00938471	0.573908	0.00323919	0.0102223
BAIAP2L1	0.655502	0.00968468	0.655502	0.0382073	0.329747	0.0373604	0.324761	1.42759	0.44745	0.774746	0.176483	15.5429	0.655502	0.0326736	0.240909	0.655502	0.0459542	0.397948	0.209087	1	0.368	0.24165	0.0365219	0.399042	0.815442	0.940847	-0.259729	0.655502	0.00167	0.001578	0.233373	0.00080758	0.00968468	0.924364	0.00459471	0.0105717
IGLV3-27	0.601518	0.00985795	-0.552695	0.0314513	0.308672	0.0321858	0.309962	1.49234	0.0884002	0.460083	0.601518	15.3958	-0.552695	0.0304335	0.233333	-0.552695	0.0490903	0.411281	0.322659	1	0.349	-0.0564727	0.665997	0.925802	NA	NA	NA	0.601518	0.00175	0.00161103	0.194541	0.00056109	0.00985795	0.871153	0.00332451	0.0110126
IGHV3-7	0.606	0.011257	0.43708	0.123359	0.529281	0.122999	0.526393	0.910099	0.0436556	0.350914	0.575211	18.2217	0.43708	0.11955	0.463617	0.43708	0.0964996	0.522009	0.0213889	1	0.606	0.0675694	0.471177	0.856615	0.101664	0.416931	0.472039	0.606	0.00192	0.00188346	0.158835	0.0002395	0.011257	0.814078	0.00156318	0.0118372
RNPEP	0.677	0.0126174	-0.587898	0.0627075	0.402617	0.0615512	0.393966	1.21076	0.255624	0.654941	0.413241	15.42	-0.587898	0.0554839	0.315615	-0.587898	0.0180936	0.26828	0.0469542	1	0.677	-0.0158361	0.937543	0.988033	NA	NA	NA	0.677	0.00234	0.00213562	0.119984	0.00213415	0.0126174	0.741876	0.010676	0.0140997
KRT33B	0.94069	0.0126616	-0.425269	0.0319471	0.310941	0.0307166	0.30436	1.51263	0.0262204	0.286381	0.94069	15.0036	-0.425269	0.0359625	0.252137	-0.425269	0.24227	0.729997	0.940952	1	0.0214	Inf	NA	0	NA	NA	NA	0.94069	0.00219	0.00215543	0.147363	0.00353153	0.0126616	0.791518	0.0161352	0.013271
GGCT	0.712	0.013728	0.528096	0.133638	0.538464	0.132099	0.539172	0.879101	0.119413	0.51755	0.519769	16.567	0.528096	0.120044	0.463617	0.528096	0.0675011	0.463733	0.0492554	1	0.712	0.241732	0.0997343	0.57035	0.133046	0.458696	1.33348	0.712	0.00239	0.00237036	0.332409	0.00017302	0.013728	1	0.00115872	0.0143198
CSTB	0.811	0.0167781	0.617675	0.134978	0.538464	0.134198	0.539172	0.872253	0.155733	0.550775	0.52302	16.4742	0.617675	0.114519	0.448936	0.617675	0.0401751	0.383337	0.0490224	1	0.811	0.179067	0.324707	0.79474	0.0761525	0.385339	0.10398	0.811	0.00303	0.00295412	0.279662	0.00029692	0.0167781	0.99299	0.00188134	0.0177543
KDM4C	1.36	0.0171184	0.902863	0.0405063	0.331283	0.040216	0.32761	1.3956	0.41313	0.769779	0.562722	15.584	0.902863	0.0283729	0.219512	0.902863	0.221065	0.713011	0.0428313	1	1.36	0.177938	0.407483	0.839181	NA	NA	NA	1.36	0.00331	0.00303068	0.182482	0.00081105	0.0171184	0.854301	0.00459471	0.0192887
ERFL	1.76	0.0196554	1.49823	0.0682924	0.417658	0.0682521	0.417732	1.16588	0.477848	0.790405	0.473644	16.1345	1.49823	0.0396757	0.273092	1.49823	0.25338	0.730372	0.0387076	1	1.76	0.656309	0.108299	0.587303	NA	NA	NA	1.76	0.00376	0.00355633	0.241443	0.00069933	0.0196554	0.936942	0.00403882	0.0214411
S100A12	0.978	0.0205889	0.62506	0.0501491	0.366145	0.0503709	0.366835	1.29782	0.353	0.726807	0.5274	15.3652	0.62506	0.0434881	0.279693	0.62506	0.210964	0.704696	0.0688888	1	0.978	0.397868	0.180197	0.680683	NA	NA	NA	0.978	0.00394	0.00374525	0.267458	0.00059523	0.0205889	0.979144	0.00349656	0.0223477
ST14	0.753	0.0213455	0.373415	0.0760265	0.434382	0.0767188	0.436095	1.1151	0.139816	0.541309	-0.280326	15.3389	0.373415	0.0821793	0.387863	0.373415	0.182631	0.669755	0.0408392	1	0.753	-0.11013	0.215533	0.721616	NA	NA	NA	0.753	0.0041	0.00389326	0.253139	0.00046155	0.0213455	0.953942	0.00280755	0.0231318
TCN1	0.846511	0.022686	-0.410941	0.0798831	0.442645	0.0787244	0.441853	1.10389	0.0735043	0.42564	0.846511	14.9543	-0.410941	0.0825089	0.387863	-0.410941	0.134419	0.584467	0.0411339	1	0.69	Inf	NA	0	0.565283	0.818083	2.8606	0.846511	0.00444	0.00415984	0.254743	0.00081313	0.022686	0.953942	0.00459471	0.0249179
SBSN	0.848	0.0227037	0.243906	0.322252	0.714191	0.321107	0.713531	0.493351	0.0827766	0.44932	0.788794	15.7204	0.243906	0.329995	0.701477	0.243906	0.861987	0.974523	0.0132951	1	0.848	0.265911	0.0747445	0.535064	0.0112115	0.147017	3.19771	0.848	0.00441	0.00417412	0.0862501	0.00358487	0.0227037	0.650755	0.0163064	0.024815
SIRPB1.1	0.643432	0.0227116	-0.514547	0.0456734	0.360946	0.0444376	0.353613	1.35225	0.0494192	0.369885	0.643432	15.7385	-0.514547	0.0446085	0.281955	-0.514547	0.0717768	0.4772	0.500919	1	0.187	-0.025001	0.748326	0.947978	NA	NA	NA	0.643432	0.00447	0.00418662	0.272533	0.00221074	0.0227116	0.991106	0.0109262	0.0250202
IGLV4-69	0.675	0.0227619	0.507311	0.099606	0.487986	0.100436	0.486647	0.998112	0.141208	0.541309	0.49977	17.0987	0.507311	0.0920497	0.41604	0.507311	0.141705	0.5997	0.0352283	1	0.675	0.145643	0.186836	0.685055	NA	NA	NA	0.675	0.00449	0.00420697	0.222014	0.00047933	0.0227619	0.917986	0.00290177	0.0250662
BLMH	0.748	0.0236454	0.354566	0.151815	0.55125	0.149802	0.548388	0.824482	0.384379	0.752909	0.46778	15.6477	0.354566	0.155673	0.516184	0.354566	0.301253	0.766521	0.0482814	1	0.748	0.732717	0.0401187	0.414962	0.0378647	0.273964	5.97891	0.748	0.00473	0.00445076	0.265674	0.00066286	0.0236454	0.978329	0.00387173	0.0258512
IGHV1-46	0.64	0.0236454	0.498598	0.0815023	0.44598	0.082001	0.450678	1.08618	0.0823798	0.449166	0.527504	18.4808	0.498598	0.076931	0.379888	0.498598	0.127419	0.577166	0.0391941	1	0.64	0.128032	0.201315	0.704064	0.701515	0.887199	0.877549	0.64	0.00469	0.00443268	0.273752	0.00092143	0.0236454	0.99299	0.00513406	0.0258436
CA1	0.697	0.024006	0.507317	0.113558	0.513252	0.111991	0.509523	0.950816	0.113701	0.506302	0.626059	16.1308	0.507317	0.104225	0.438073	0.507317	0.182631	0.669755	0.0475968	1	0.697	0.223997	0.187962	0.686819	0.126645	0.447261	1.7833	0.697	0.00482	0.00455366	0.323034	0.00039622	0.024006	1	0.00241728	0.0262203
KRT16	0.651	0.0246369	0.494883	0.100116	0.487986	0.0994788	0.486647	1.00227	0.0652363	0.40864	0.521776	17.6514	0.494883	0.093486	0.420398	0.494883	0.173829	0.65978	0.0299529	1	0.651	0.128851	0.26693	0.761733	0.386641	0.690085	0.324866	0.651	0.005	0.00468532	0.215952	0.0006249	0.0246369	0.911368	0.00366037	0.0271301
MYDGF	0.718	0.025228	0.414435	0.100603	0.487986	0.101493	0.48862	0.993565	0.252912	0.653529	0.36885	15.9967	0.414435	0.101232	0.438073	0.414435	0.0717768	0.4772	0.0271742	1	0.718	0.169095	0.247454	0.744144	0.269793	0.624673	1.13893	0.718	0.00516	0.00481	0.197803	0.00059048	0.025228	0.877121	0.00347858	0.0278561
FAM171A1	0.591393	0.0268318	0.591393	0.045351	0.360882	0.0477252	0.359465	1.32125	0.59987	0.848376	-0.116689	15.7185	0.591393	0.0408783	0.273092	0.591393	0.182631	0.669755	0.0325876	1	0.555	0.0438884	0.524871	0.879021	NA	NA	NA	0.591393	0.00533	0.00515495	0.206985	0.00220351	0.0268318	0.887614	0.0109167	0.028701
FOLR2	0.586791	0.028431	-0.372248	0.0698544	0.421006	0.0705734	0.421599	1.15136	0.108332	0.501734	0.586791	15.1745	-0.372248	0.0763145	0.379888	-0.372248	0.301253	0.766521	0.604688	1	-0.134	-0.330513	0.0246164	0.339125	NA	NA	NA	0.586791	0.00562	0.00548985	0.160099	0.00152951	0.028431	0.816619	0.00808399	0.0300345
SPRR1A	0.698	0.0301083	0.349158	0.135536	0.538464	0.136841	0.539172	0.863785	0.0710398	0.42564	0.573998	16.0053	0.349158	0.141339	0.494424	0.349158	0.340785	0.795422	0.0124515	1	0.698	0.116244	0.437839	0.851651	0.135669	0.463448	2.15071	0.698	0.00623	0.0058723	0.0953771	0.00111678	0.0301083	0.674224	0.00615574	0.0328
TMSB4X	0.765501	0.0304599	0.306295	0.134431	0.538464	0.134357	0.539172	0.871741	0.0199107	0.263722	0.765501	15.9777	0.306295	0.146235	0.50365	0.306295	0.444964	0.852296	0.0376016	1	0.681	0.143546	0.235728	0.730337	NA	NA	NA	0.765501	0.00606	0.00595568	0.131321	0.00131594	0.0304599	0.764554	0.00704575	0.032224
TPM4	0.6	0.0323582	0.328502	0.185016	0.57478	0.18278	0.576009	0.738071	0.269824	0.666795	0.369056	15.9682	0.328502	0.190113	0.553544	0.328502	0.0326434	0.361709	0.0477751	1	0.6	0.245638	0.0926436	0.564055	0.216501	0.569763	1.18817	0.6	0.00691	0.00642128	0.233181	0.00081503	0.0323582	0.924364	0.00459471	0.0359354
CD74	1.01431	0.0346272	-0.0947879	0.659676	0.899201	0.664449	0.903362	0.177538	0.0128431	0.213465	1.01431	15.0092	-0.0947879	0.67168	0.903796	-0.0947879	0.327262	0.78156	0.00322256	1	0.88	0.675153	0.0662956	0.507263	NA	NA	NA	1.01431	0.00698	0.00695576	0.022341	0.0167364	0.0346272	0.371245	0.0589214	0.0362109
APOL1	0.620423	0.0349623	0.342537	0.281573	0.671898	0.280543	0.671458	0.552	0.0557287	0.384099	0.620423	15.6227	0.342537	0.274078	0.651967	0.342537	0.264832	0.744636	0.299811	1	0.323	0.166432	0.00393094	0.140626	0.167411	0.506748	0.407045	0.620423	0.00739	0.00704007	0.0310183	0.00202981	0.0349623	0.422922	0.0102036	0.0377849
ORM1	0.755	0.0351596	0.561666	0.126538	0.531149	0.125222	0.526701	0.902318	0.882112	0.960363	0.113039	17.1254	0.561666	0.111201	0.446623	0.561666	0.134419	0.584467	0.0874372	1	0.755	0.217217	0.118832	0.604515	0.0294257	0.246522	0.618321	0.755	0.00746	0.00709691	0.212536	0.00272889	0.0351596	0.90413	0.0131704	0.0380514
DMBT1	0.647135	0.0356524	0.210593	0.400531	0.754653	0.401791	0.75348	0.396	0.00746793	0.172937	0.647135	16.173	0.210593	0.407397	0.746594	0.210593	0.354652	0.805886	0.0428408	1	0.452	0.12046	0.118512	0.604515	0.0744172	0.381704	1.76681	0.647135	0.00755	0.00721372	0.058205	0.00264956	0.0356524	0.557667	0.0128176	0.0383266
C1QTNF5	0.629453	0.036784	0.629453	0.0478988	0.36361	0.0492472	0.366304	1.30762	0.139157	0.541309	-0.358149	15.1714	0.629453	0.0414788	0.2749	0.629453	0.141705	0.5997	0.340969	1	0.358	-0.0746542	0.455444	0.851651	NA	NA	NA	0.629453	0.00755	0.00753213	0.256618	0.00174063	0.036784	0.955913	0.00894682	0.0383266
YWHAH	0.74115	0.0373743	0.465329	0.168254	0.562882	0.166488	0.561012	0.778618	0.0749083	0.427662	0.74115	15.8777	0.465329	0.156578	0.516184	0.465329	0.0558884	0.417341	0.314375	1	0.395	0.0825794	0.405179	0.838805	0.0310246	0.251406	1.66487	0.74115	0.0079	0.00767119	0.222855	0.00124072	0.0373743	0.917986	0.00671292	0.0397241
CFHR3	0.926269	0.038138	-0.331174	0.315586	0.711622	0.314562	0.708539	0.502293	0.0149633	0.233631	0.926269	15.14	-0.331174	0.306146	0.681159	-0.331174	0.461169	0.853877	0.0174542	1	0.663	0.271058	0.160431	0.669164	0.12924	0.453049	2.35443	0.926269	0.00815	0.00788359	0.113621	0.00241624	0.038138	0.736312	0.0118847	0.0406926
PSMB3	0.681216	0.038138	-0.43614	0.0899879	0.475552	0.0897371	0.474226	1.04703	0.14911	0.545856	0.681216	15.3114	-0.43614	0.0895189	0.408629	-0.43614	0.0809763	0.496703	0.251398	1	0.421	-0.320531	0.233836	0.728502	0.147291	0.473591	1.48332	0.681216	0.00814	0.0078633	0.491122	0.00081569	0.038138	1	0.00459471	0.0406926
LOX	0.607	0.038138	0.399365	0.149086	0.546949	0.149333	0.548227	0.825845	0.0651927	0.40864	0.578929	16.3061	0.399365	0.147147	0.504537	0.399365	0.25338	0.730372	0.0193137	1	0.607	0.162938	0.239474	0.731898	0.302908	0.642856	1.97982	0.607	0.00815	0.00787832	0.144459	0.00118477	0.038138	0.787856	0.00646122	0.0406926
EML2	0.775	0.0382931	-0.444554	0.110887	0.506738	0.109152	0.503271	0.961969	0.740219	0.905479	0.135769	15.1837	-0.444554	0.10757	0.442953	-0.444554	0.1207	0.564086	0.0162431	1	0.775	-0.335171	0.390752	0.830627	0.103888	0.416931	-1.1948	0.775	0.0082	0.00793428	0.122793	0.00262382	0.0382931	0.746944	0.012723	0.0408464
IGKV6-21	0.725821	0.0389236	0.390508	0.0748909	0.431146	0.0768085	0.436095	1.11459	0.0478216	0.365281	0.725821	15.7739	0.390508	0.0796018	0.383784	0.390508	0.276627	0.753142	0.419288	1	0.283	0.2249	0.0632382	0.497088	0.492479	0.767665	1.68779	0.725821	0.00836	0.00808384	0.324312	0.00169945	0.0389236	1	0.00877908	0.0414988
CD151	0.638	0.0405592	0.615283	0.0495877	0.365518	0.0501147	0.366431	1.30003	0.585227	0.843709	-0.150634	14.9655	0.615283	0.0434219	0.279693	0.615283	0.0910862	0.514325	0.0806367	1	0.638	0.0363199	0.779511	0.954303	NA	NA	NA	0.638	0.00866	0.00848272	0.267103	0.00534368	0.0405592	0.979144	0.0225135	0.0427374
ECM1	0.669557	0.0423951	0.205843	0.192203	0.58169	0.187573	0.577846	0.726829	0.00895103	0.196256	0.669557	15.7751	0.205843	0.21654	0.583679	0.205843	0.141705	0.5997	0.118853	1	0.413	-0.0252741	0.827978	0.968382	0.0952906	0.411077	1.82004	0.669557	0.00915	0.00890793	0.0694046	0.00390408	0.0423951	0.622884	0.0175641	0.044947

## Sheet: Table S4
Table S4. Down-regulated proteins in PUV cases versus controls.
	Final Integrated			Limma			DEqMS			proDA			ROTS			Wilcoxon			DEP			MSstats			Wilcoxon (Mascot)			Other integrated methods
ID	LogFC	P value	adjusted P value	LogFC	P value	adjusted P value	LogFC	P value	adjusted P value	LogFC	P value	adjusted P value	LogFC	P value	adjusted P value	LogFC	P value	adjusted P value	LogFC	P value	adjusted P value	LogFC	P value	adjusted P value	LogFC	P value	adjusted P value	FinalP_empirical	FinalP_Tippett	FinalP_Stouffer	FinaladjP_Tippett	FinaladjP_Stouffer	FinaladjP_empirical
CLU	-1.52544	2.04e-41	4.19e-38	-1.52544	8.69e-08	0.00017909	-1.52544	1.4e-07	0.0002889	-1.46803	1.37e-07	0.00028335	-1.52544	2.18e-07	0	-1.52544	2.64e-07	0.00054483	-1.39	1.1e-07	1	-0.497988	3.64e-06	0.00808108	-1.16392	7.56e-06	0.00410998	0	6.95e-07	9.24e-45	0.00147862	1.9e-41	0
B4GAT1	-1.11416	2.55e-34	2.62e-31	-1.11416	7.81e-07	0.00080475	-1.11416	7.9e-07	0.00081371	-1.02344	1.93e-06	0.00198833	-1.11416	9.46e-07	0	-1.11416	1.37e-06	0.00140877	-0.913	1.15e-05	1	-0.434444	3.07e-05	0.0227175	-1.46004	2.03e-05	0.00612733	0	6.25e-06	1.86e-37	0.00664413	1.92e-34	0
CLEC3B	-1.43933	6.58e-30	4.51e-27	-1.43933	7.15e-06	0.0045111	-1.43933	8.18e-06	0.0042124	-1.3348	1.16e-05	0.0059993	-1.43933	3.57e-06	0	-1.43933	3.9e-05	0.0114794	-1.3	2.88e-06	1	-0.485232	4.13e-05	0.0228887	-0.980404	5.56e-05	0.0139797	0	2.31e-05	5.97e-33	0.0146201	4.09e-30	0
MAN1A1	-1.27514	4.37e-28	2.24e-25	-1.27514	1.09e-05	0.0045111	-1.27514	1.28e-05	0.00438559	-1.11326	1.86e-05	0.00766163	-1.27514	7.11e-06	0	-1.27514	2.9e-05	0.0114794	-1.11	1.17e-05	1	-0.522552	7.34e-05	0.0232429	-1.17479	0.00012931	0.0159716	0	5.69e-05	4.51e-31	0.0172786	2.32e-28	0
IGFBP2	-1.32373	2.05e-25	8.43e-23	-1.32373	1.74e-05	0.00512338	-1.32373	1.86e-05	0.00547468	-1.10151	0.00036526	0.0292149	-1.32373	1.01e-05	0	-1.32373	6.91e-05	0.0177999	-1.19	9.33e-06	1	-0.505384	0.00013536	0.0298606	-1.09691	0.00047203	0.0290696	0	7.46e-05	3.68e-28	0.0176406	1.52e-25	0
CXCL12	-1.45306	7.13e-25	2.44e-22	-1.45306	1.01e-05	0.0045111	-1.45306	7.87e-06	0.0042124	-1.19407	0.00170565	0.0781189	-1.45306	4.88e-06	0	-1.45306	3.9e-05	0.0114794	-1.25	3.84e-05	1	-0.498623	0.00025946	0.0298606	-1.74855	0.00075225	0.0370247	0	3.9e-05	2.22e-27	0.0146201	6.58e-25	0
TIMP2	-0.80131	1.22e-24	3.59e-22	-0.80131	1.66e-05	0.00512338	-0.80131	1.2e-05	0.00438559	-0.710718	5.15e-06	0.00353546	-0.80131	2.26e-05	0	-0.80131	9.65e-06	0.00662786	-0.615	0.00063444	1	-0.325715	0.00019154	0.0298606	-0.980794	0.0128034	0.155706	0	4.12e-05	8.05e-27	0.0146201	1.84e-24	0
KNG1	-1.24584	1.55e-24	4e-22	-1.24584	7.23e-05	0.0127637	-1.24584	8.79e-05	0.0139358	-1.11546	2.61e-05	0.00897707	-1.24584	4.08e-05	0	-1.24584	0.00025797	0.0312755	-1.03	1.63e-05	1	-0.38476	0.00021821	0.0298606	-0.832781	7.29e-05	0.0155712	0	0.00013043	2.24e-27	0.0219875	6.58e-25	0
PLAU	-1.48704	3.08e-24	7.04e-22	-1.48704	4.42e-05	0.0101104	-1.48704	4.82e-05	0.00994412	-1.33071	0.00014178	0.0194813	-1.48704	1.9e-05	0	-1.48704	0.00015512	0.0245918	-1.36	2.34e-05	1	-0.52495	0.00028702	0.0303148	-1.2455	0.00016075	0.0159716	0	0.00015195	4.66e-27	0.0219875	1.2e-24	0
COL6A1	-1.22854	1.46e-23	2.99e-21	-1.22854	0.00011364	0.0167298	-1.22854	0.00013937	0.0191496	-1.17078	5.69e-05	0.0146543	-1.22854	6.4e-05	0	-1.22854	0.00020062	0.0293256	-1.1	1.3e-05	1	-0.431825	0.00024738	0.0298606	-0.746345	0.00014304	0.0159716	0	0.00010388	2.29e-26	0.0206428	4.72e-24	0
ZG16B	-1.24891	2.01e-23	3.75e-21	-1.24891	3.13e-05	0.00806046	-1.24891	3.62e-05	0.00933714	-1.17511	0.00013032	0.0194813	-1.24891	1.94e-05	0	-1.24891	0.00022766	0.0293256	-1.11	5.33e-05	1	-0.440945	0.00033348	0.0321593	-0.736261	0.0006529	0.0351632	0	0.00015506	3.76e-26	0.0219875	7.03e-24	0
GPRC5B	-1.26565	1.06e-22	1.82e-20	-1.26565	0.00017253	0.0222244	-1.26565	0.00017396	0.0210902	-1.19488	0.000273	0.0292149	-1.26565	8.96e-05	0	-1.26565	0.00059549	0.0472042	-1.13	8.21e-05	1	-0.487302	0.00016277	0.0298606	-1.14427	8.18e-06	0.00410998	0	6.54e-05	2.1e-25	0.0173906	3.6e-23	0
COL4A2	-1.09587	3.41e-22	5.4e-20	-1.09587	8.3e-05	0.013158	-1.09587	8.37e-05	0.0139358	-0.955326	7.77e-05	0.0169197	-1.09587	5.86e-05	0	-1.09587	0.00013609	0.0233728	-0.934	5.19e-05	1	-0.436112	0.00093128	0.0573772	-0.975192	0.00083477	0.0370247	0	0.00041513	7.13e-25	0.0464731	1.13e-22	0
PRSS8	-1.11758	4.16e-22	6.11e-20	-1.11758	7.43e-05	0.0127637	-1.11758	7.51e-05	0.0139358	-1.00643	8.21e-05	0.0169197	-1.11758	5.12e-05	0	-1.11758	0.00022766	0.0293256	-0.969	3.18e-05	1	-0.393084	0.00043648	0.0372347	-0.614355	0.00291451	0.0708884	0	0.00025445	1.07e-24	0.0338265	1.58e-22	0
SDCBP	-1.21487	1.62e-21	2.22e-19	-1.21487	0.00024188	0.0249252	-1.21487	0.00026145	0.026942	-1.09893	0.00013402	0.0194813	-1.21487	0.00013222	0	-1.21487	0.00053053	0.0437365	-1.06	4.37e-05	1	-0.485116	5.48e-05	0.0232429	-1.30612	0.00068562	0.0356525	0	0.00034975	3.32e-24	0.0413282	4.54e-22	0
CHMP4B	-0.833869	6.99e-20	8.98e-18	-0.833869	5.77e-05	0.0118834	-0.833869	4.34e-05	0.00993149	-0.687169	0.0003796	0.0292149	-0.833869	6.53e-05	0	-0.833869	1.33e-05	0.00687609	-0.631	0.00183262	1	-0.268781	0.00179436	0.0947591	-0.847883	0.023857	0.219732	0	0.00010676	7.44e-22	0.0206428	8.5e-20	0
GLG1	-0.6312	1.28e-19	1.54e-17	-0.6312	0.00019142	0.0231653	-0.6312	0.00023207	0.0251734	-0.51651	0.00012881	0.0194813	-0.6312	0.00024913	0	-0.6312	0.00041944	0.0360193	-0.453	0.00189428	1	-0.374624	0.00056071	0.041472	-1.42962	0.00020062	0.0177965	0	0.00102998	3.17e-22	0.0755436	4.07e-20	0
IST1	-0.93355	2.48e-19	2.69e-17	-0.93355	0.00020232	0.0231653	-0.93355	0.00022883	0.0251734	-0.815866	0.00012457	0.0194813	-0.93355	0.00017031	0	-0.93355	0.00066756	0.0474429	-0.771	0.0001904	1	-0.370507	0.00011985	0.0298606	-0.506358	0.0179332	0.190446	0	0.00095839	1.25e-21	0.0754996	1.35e-19	0
CPE	-0.714074	4.34e-19	4.46e-17	-0.714074	0.00047559	0.0385332	-0.714074	0.0005577	0.0404903	-0.636144	0.00261327	0.103576	-0.714074	0.00051841	0	-0.714074	0.00074741	0.0513469	-0.49	0.0168285	1	-0.463266	2.15e-05	0.0227175	-2.03362	5.16e-06	0.00410998	0	4.12e-05	4.5e-21	0.0146201	4.2e-19	0
CHMP2A	-0.816176	7.13e-19	6.98e-17	-0.816176	0.00014023	0.0192677	-0.816176	0.00012503	0.0184061	-0.653651	0.00019525	0.0251502	-0.816176	0.00014976	0	-0.816176	0.00029191	0.0334234	-0.623	0.00054789	1	-0.312652	0.00086734	0.0573772	-0.709881	0.0123366	0.151248	0	0.0009998	3.2e-21	0.0755436	3.29e-19	0
GPRC5C	-1.09212	1.51e-18	1.41e-16	-1.09212	0.00061996	0.0440597	-1.09212	0.00064828	0.0445371	-1.01379	0.00037713	0.0292149	-1.09212	0.00037511	0	-1.09212	0.00143495	0.0758318	-0.975	0.00021887	1	-0.412994	0.00030593	0.0308437	-0.71784	0.00037451	0.0245707	0	0.00174964	3.9e-21	0.0907681	3.82e-19	0
CHMP5	-0.847549	1.86e-18	1.66e-16	-0.847549	0.00058285	0.0429022	-0.847549	0.00056973	0.0404903	-0.76921	0.00020953	0.0254028	-0.847549	0.000505	0	-0.847549	0.00066756	0.0474429	-0.72	0.00024906	1	-0.332607	0.00014456	0.0298606	-1.31311	0.00304836	0.0718595	0	0.00115588	5.57e-21	0.0776205	4.83e-19	0
EGF	-1.346	2.02e-18	1.73e-16	-1.34052	0.00048611	0.0385332	-1.34052	0.00052506	0.0400795	-1.346	0.00056537	0.0323676	-1.34052	0.00022014	0	-1.34052	0.00143495	0.0758318	-1.25	0.00011731	1	-0.440231	0.00056094	0.041472	-0.877084	0.0009453	0.0372876	0	0.0009381	5.64e-21	0.0754996	4.83e-19	0
APOD	-1.04651	3.24e-18	2.66e-16	-1.04651	0.00039169	0.0336958	-1.04651	0.00047761	0.0393744	-0.996533	0.00055014	0.0323676	-1.04651	0.00026048	0	-1.04651	0.00291451	0.120136	-0.91	0.0004521	1	-0.404902	0.00025658	0.0298606	-0.730401	0.00053213	0.0297207	0	0.00205082	9.35e-21	0.0978238	7.69e-19	0
CHMP2B	-0.680232	1.05e-17	8.32e-16	-0.680232	0.0002206	0.0239294	-0.680232	0.00017345	0.0210902	-0.53471	0.00038273	0.0292149	-0.680232	0.00027225	0	-0.680232	0.00041944	0.0360193	-0.436	0.0105635	1	-0.282851	0.00026091	0.0298606	-0.876325	0.00395944	0.080687	0	0.00138673	5.38e-20	0.0776205	4.1e-18	0
BROX	-0.776338	1.4e-17	1.06e-15	-0.776338	0.00034826	0.0326254	-0.776338	0.00036448	0.0326609	-0.637362	0.0002647	0.0292149	-0.776338	0.00035704	0	-0.776338	0.00037221	0.0360193	-0.601	0.00073146	1	-0.274114	0.00178347	0.0947591	-0.883286	0.00431473	0.0845014	0	0.00211561	4.89e-20	0.0978238	3.87e-18	0
IGFBP7	-1.17687	2.03e-17	1.49e-15	-1.17472	0.00076817	0.0487934	-1.17472	0.00085323	0.0488477	-1.17687	0.00044917	0.0298627	-1.17472	0.00041237	0	-1.17472	0.00321093	0.124863	-1.1	0.00016472	1	-0.409876	0.00051261	0.0406064	-0.677739	0.00116597	0.0418638	0	0.00131704	6.77e-20	0.0776205	4.97e-18	0
BGN	-0.742184	4.13e-17	2.92e-15	-0.742184	0.00056186	0.0428885	-0.742184	0.00045776	0.0393102	-0.651802	0.00056145	0.0323676	-0.742184	0.00057431	0	-0.742184	0.00066756	0.0474429	-0.564	0.0017707	1	-0.299278	0.0106019	0.223952	-1.67922	8.26e-05	0.0155712	0	0.00066066	2e-19	0.066915	1.42e-17	0
CDH2	-0.915349	3.35e-16	2.3e-14	-0.915349	0.00067008	0.0445493	-0.915349	0.00079196	0.0488477	-0.788021	0.00038177	0.0292149	-0.915349	0.00051504	0	-0.915349	0.00388501	0.127095	-0.729	0.00020032	1	-0.362662	0.00303311	0.12299	-0.621266	0.00378128	0.078383	0	0.00160143	1.54e-18	0.0851561	1.06e-16	0
VASN	-0.965406	1.12e-15	7.3e-14	-0.952642	0.00130341	0.0606892	-0.952642	0.00153438	0.0632579	-0.965406	0.00030213	0.0292149	-0.952642	0.00089204	0.0192308	-0.952642	0.00671501	0.17086	-0.885	0.00014697	1	-0.366984	0.00074415	0.0524384	-0.459128	0.00939276	0.133625	0	0.00117516	6.92e-18	0.0776205	4.45e-16	0
ICOSLG	-1.02222	1.14e-15	7.3e-14	-1.02222	0.00112589	0.0596369	-1.02222	0.00115735	0.0596327	-0.921897	0.00077339	0.0430797	-1.02222	0.00071038	0.0192308	-1.02222	0.00388501	0.127095	-0.871	0.00028185	1	-0.403101	0.00047188	0.0387641	-0.535817	0.0101734	0.142927	0	0.00225262	5.94e-18	0.101943	3.94e-16	0
EFNA1	-0.719941	5.3e-15	3.3e-13	-0.719941	0.00039238	0.0336958	-0.719941	0.00032933	0.030852	-0.579999	0.00048366	0.0311508	-0.719941	0.0004335	0	-0.719941	0.00013609	0.0233728	-0.54	0.00152275	1	-0.207855	0.0287612	0.350724	-0.383431	0.13665	0.463448	0	0.00108817	2.16e-16	0.0771514	1.27e-14	0
CD9	-1.02885	2.18e-14	1.28e-12	-1.02885	0.00150124	0.0631438	-1.02885	0.00139515	0.0632579	-0.958966	0.00145696	0.0714949	-1.02885	0.00092125	0.0192308	-1.02885	0.00388501	0.127095	-0.93	0.00070164	1	-0.376704	0.00462648	0.150905	-0.987099	0.00318933	0.0730258	0	0.00559933	1.06e-16	0.191714	6.43e-15	0
CILP2	-0.737857	4.8e-14	2.74e-12	-0.737857	0.00243144	0.0835198	-0.737857	0.00309538	0.101263	-0.659535	0.00044265	0.0298627	-0.737857	0.00217382	0.0333333	-0.737857	0.0046812	0.137828	-0.594	0.00052202	1	-0.288875	0.00438566	0.149652	-0.591072	0.0036309	0.0771182	0	0.00353572	2.73e-16	0.134294	1.56e-14	0
OSCAR	-0.92961	6.01e-14	3.34e-12	-0.92961	0.000836	0.0506762	-0.92961	0.00082348	0.0488477	-0.833998	0.00054382	0.0323676	-0.92961	0.00061269	0	-0.92961	0.00239353	0.107241	-0.781	0.00046427	1	-0.28317	0.0182191	0.29104	-0.630033	0.07869	0.389064	0	0.0037081	1.1e-15	0.138371	5.65e-14	0
CEL	-0.927304	6.3e-14	3.41e-12	-0.927304	0.00098049	0.0561328	-0.927304	0.00110112	0.0581902	-0.807912	0.00155572	0.0745661	-0.927304	0.00071157	0.0192308	-0.927304	0.00614496	0.164477	-0.764	0.00104828	1	-0.365773	0.00406683	0.141041	-0.887786	0.0123366	0.151248	0	0.00567842	4.04e-16	0.191714	2.25e-14	0
LCAT	-0.771693	1.05e-13	5.54e-12	-0.771693	0.00115744	0.0596369	-0.771693	0.00122186	0.061421	-0.647625	0.00097564	0.0529155	-0.771693	0.0010466	0.0192308	-0.771693	0.00143495	0.0758318	-0.601	0.00149347	1	-0.284618	0.00343426	0.131331	-0.337613	0.0658048	0.356593	0	0.0077785	1.15e-15	0.208545	5.77e-14	0
AMY2A	-0.923147	1.61e-13	8.25e-12	-0.923147	0.00193508	0.0745255	-0.923147	0.00228677	0.0818275	-0.906722	0.0020977	0.0869804	-0.923147	0.00134709	0.0192308	-0.923147	0.00426675	0.13125	-0.822	0.00115444	1	-0.298989	0.009244	0.203002	-0.595802	0.00201764	0.0553201	0	0.00919828	9.05e-16	0.223407	4.77e-14	0
GAS6	-0.638215	1.64e-13	8.25e-12	-0.638215	0.00172865	0.0685146	-0.638215	0.00185239	0.0720333	-0.537584	0.00206859	0.0869804	-0.638215	0.0018523	0.0333333	-0.638215	0.00264263	0.113468	-0.474	0.00702421	1	-0.327706	0.00221259	0.106685	-1.11923	0.00233905	0.0597846	0	0.0137459	8.57e-16	0.295328	4.64e-14	0
RHCG	-0.845651	2.27e-13	1.11e-11	-0.845651	0.00094315	0.0555382	-0.845651	0.00078298	0.0488477	-0.77518	0.00341869	0.115507	-0.845651	0.00077484	0.0192308	-0.845651	0.00143495	0.0758318	-0.688	0.00639293	1	-0.251374	0.0203805	0.301892	-1.46026	0.0046844	0.0894187	0	0.00618195	1.8e-15	0.205281	8.8e-14	0
VTN	-0.588293	3.5e-13	1.63e-11	-0.588293	0.00251319	0.0849129	-0.588293	0.00366083	0.112611	-0.501924	0.00501427	0.140571	-0.588293	0.00280786	0.0447761	-0.588293	0.00195712	0.0916735	-0.43	0.00919418	1	-0.248138	0.00470735	0.151317	-0.483093	0.00025923	0.0205749	0	0.00207198	2.47e-15	0.0978238	1.18e-13	0
PPIC	-0.70293	3.67e-13	1.68e-11	-0.70293	0.00066115	0.0445493	-0.70293	0.00051693	0.0400795	-0.611323	0.00605293	0.154835	-0.70293	0.00070371	0.0192308	-0.70293	0.00093342	0.0601179	-0.506	0.0154416	1	-0.338631	0.00075655	0.0524384	-0.508247	0.189378	0.540207	0	0.00412794	1.4e-14	0.146336	6.13e-13	0
ADGRF5	-0.712934	5.96e-13	2.66e-11	-0.712934	0.001229	0.0606892	-0.712934	0.00101313	0.0549492	-0.558449	0.00123632	0.0621476	-0.712934	0.0012097	0.0192308	-0.712934	0.00093342	0.0601179	-0.527	0.00172884	1	-0.191895	0.0285904	0.350724	-0.794804	0.0617206	0.355089	0	0.00744299	9.67e-15	0.208545	4.32e-13	0
DDR1	-0.642935	7.28e-13	3.12e-11	-0.642935	0.00138231	0.0606892	-0.642935	0.0015047	0.0632579	-0.482798	0.0011462	0.0590581	-0.642935	0.00149762	0.0333333	-0.642935	0.00614496	0.164477	-0.439	0.0034879	1	-0.293135	0.00114753	0.0666061	-0.485904	0.0764033	0.385339	0	0.00913293	9.5e-15	0.223407	4.32e-13	0
SOD3	-0.922294	1.46e-12	6.15e-11	-0.922294	0.00206431	0.0745255	-0.922294	0.00217664	0.080108	-0.817256	0.00325289	0.113887	-0.922294	0.00143265	0.0333333	-0.922294	0.00799538	0.185151	-0.783	0.0021429	1	-0.31111	0.00648233	0.18065	-0.559324	0.00655467	0.10862	0	0.0114039	9.62e-15	0.258044	4.32e-13	0
CHMP1B	-0.684074	2.13e-12	8.76e-11	-0.684074	0.00136227	0.0606892	-0.684074	0.0013266	0.0632579	-0.591683	0.00214244	0.0869804	-0.684074	0.00139061	0.0192308	-0.684074	0.00353377	0.127095	-0.533	0.00667074	1	-0.262731	0.00091683	0.0573772	-0.392306	0.203539	0.556103	0	0.00731111	6.24e-14	0.208545	2.57e-12	0
MUC1	-0.867617	1.07e-11	4.16e-10	-0.867617	0.00839576	0.189798	-0.867617	0.00871828	0.191456	-0.791668	0.00743485	0.172937	-0.867617	0.00587921	0.0879121	-0.867617	0.00671501	0.17086	-0.748	0.0050977	1	-0.336665	0.00908154	0.203002	-0.673684	0.00016075	0.0159716	0	0.0012853	1.18e-13	0.0776205	4.74e-12	0
GOLM1	-0.708098	4.34e-11	1.56e-09	-0.708098	0.00592844	0.158682	-0.708098	0.00672011	0.168904	-0.615383	0.00654833	0.160668	-0.708098	0.00516541	0.0813954	-0.708098	0.00426675	0.13125	-0.569	0.00689317	1	-0.280394	0.00807893	0.196913	-0.74948	0.00264263	0.0664181	0	0.0209465	3.37e-13	0.354928	1.26e-11	0
GP6	-0.657806	6.21e-11	2.2e-09	-0.657806	0.00847231	0.189798	-0.657806	0.0087321	0.191456	-0.570686	0.00328988	0.113887	-0.657806	0.00770953	0.103093	-0.657806	0.0283084	0.333392	-0.516	0.00626732	1	-0.285931	0.00318665	0.124	-0.761514	0.00122653	0.0423097	0	0.00977024	6.52e-13	0.232397	2.31e-11	0
PVR	-0.815497	6.64e-11	2.32e-09	-0.815497	0.00414161	0.121941	-0.815497	0.00435248	0.126344	-0.771044	0.00324518	0.113887	-0.815497	0.00320323	0.056338	-0.815497	0.0263291	0.326894	-0.679	0.0026931	1	-0.284299	0.00768391	0.191493	-0.664995	0.0138068	0.162661	0	0.0213428	6.61e-13	0.35745	2.31e-11	0
GPC3	-0.69983	1.55e-10	5.22e-09	-0.69983	0.00198328	0.0745255	-0.69983	0.00197138	0.075241	-0.576621	0.00831538	0.188203	-0.69983	0.00191356	0.0333333	-0.69983	0.00426675	0.13125	-0.484	0.0157956	1	-0.220923	0.0647042	0.500999	-1.02789	0.0143455	0.163887	0	0.0152064	2.49e-12	0.303755	8.38e-11	0
NUCB1	-0.603036	1.65e-10	5.48e-09	-0.603036	0.00314769	0.102253	-0.603036	0.0030932	0.101263	-0.481397	0.011162	0.211644	-0.603036	0.00338309	0.056338	-0.603036	0.00426675	0.13125	-0.448	0.0100916	1	-0.254227	0.00968841	0.210675	-0.565425	0.0274471	0.238064	0	0.0244794	1.75e-12	0.376638	6.01e-11	0
ACP3	-0.916896	2.06e-10	6.73e-09	-0.916896	0.00383376	0.117448	-0.916896	0.00399285	0.119265	-0.810679	0.00429955	0.130314	-0.916896	0.00261145	0.0447761	-0.916896	0.00671501	0.17086	-0.78	0.0031129	1	-0.291653	0.0168243	0.276053	-0.430421	0.0910862	0.410024	0	0.0207016	3.42e-12	0.354928	1.12e-10	0
LGALS9	-0.765621	2.13e-10	6.85e-09	-0.765621	0.00339304	0.107586	-0.765621	0.00300096	0.101263	-0.674325	0.00304541	0.113887	-0.765621	0.00284903	0.0447761	-0.765621	0.0167424	0.255601	-0.627	0.00409206	1	-0.278331	0.00729494	0.186559	-0.502528	0.12966	0.453049	0	0.0225662	4.4e-12	0.371475	1.37e-10	0
MUC20	-0.775087	2.43e-10	7.56e-09	-0.775087	0.00115175	0.0596369	-0.775087	0.0009552	0.0532071	-0.652101	0.00918441	0.197178	-0.775087	0.00103547	0.0192308	-0.775087	0.00159316	0.0800854	-0.62	0.00656904	1	-0.173601	0.210403	0.715756	-0.641805	0.290903	0.634871	0	0.00761608	4.11e-11	0.208545	1.14e-09	0
FOLR1	-0.83461	2.82e-10	8.64e-09	-0.83461	0.00787631	0.188757	-0.83461	0.00814652	0.190795	-0.696047	0.0115818	0.211644	-0.83461	0.00573976	0.0813954	-0.83461	0.0375192	0.383337	-0.649	0.00914791	1	-0.349125	0.0058686	0.173554	-0.770663	0.00093342	0.0372876	0	0.00744299	3.59e-12	0.208545	1.14e-10	0
AXL	-0.888906	7.71e-10	2.26e-08	-0.888906	0.00583509	0.158238	-0.888906	0.00613344	0.162064	-0.804274	0.00389965	0.127574	-0.888906	0.00404093	0.0657895	-0.888906	0.0401751	0.383337	-0.731	0.00265267	1	-0.329809	0.00457218	0.150905	-0.310682	0.0988683	0.414347	0	0.0210254	1.62e-11	0.354928	4.7e-10	0
CTSD	-0.613389	8.52e-10	2.47e-08	-0.613389	0.00519513	0.142762	-0.613389	0.00655015	0.166665	-0.524764	0.0031823	0.113887	-0.613389	0.00523918	0.0813954	-0.613389	0.0121656	0.218028	-0.459	0.0092974	1	-0.218147	0.00526668	0.16002	-0.284348	0.0908771	0.410024	0	0.0251766	1.39e-11	0.380473	4.15e-10	0
AMY1B	-1.14626	5.73e-09	1.47e-07	-1.14626	0.00455446	0.128586	-1.14626	0.00454118	0.128211	-0.893359	0.0286913	0.292736	-1.14626	0.00241972	0.0447761	-1.14626	0.00561777	0.156462	-0.961	0.0101469	1	-0.378273	0.0285228	0.350724	NA	NA	NA	0	0.0168156	1.4e-10	0.311021	3.68e-09	0
COL4A1	-0.697297	6.04e-09	1.51e-07	-0.496109	0.0415804	0.336067	-0.496109	0.0381674	0.326934	-0.697297	0.00215235	0.0869804	-0.496109	0.041858	0.275591	-0.496109	0.0131944	0.232424	-0.525	0.0664454	1	-0.296449	0.00200839	0.101241	-1.82117	0.00134558	0.0441115	0	0.0107141	1.99e-10	0.247704	4.94e-09	0
NCCRP1	-0.696038	6.36e-09	1.58e-07	-0.573884	0.00374659	0.116996	-0.573884	0.0045006	0.128211	0.610742	0.146266	0.541309	-0.573884	0.00411788	0.0657895	-0.573884	0.00871188	0.191013	0.497	0.0883416	1	-0.696038	0.00023213	0.0298606	0.124891	0.198944	0.552501	0	0.00185551	8.19e-10	0.0939685	1.79e-08	0
CPM	-0.595872	7.15e-09	1.75e-07	-0.595872	0.0223132	0.270582	-0.595872	0.0233835	0.270651	-0.458978	0.0379986	0.328332	-0.595872	0.0209733	0.188235	-0.595872	0.0459542	0.397948	-0.416	0.0593213	1	-0.302974	0.0037548	0.136783	-1.21952	9.8e-05	0.0159716	0	0.00078404	3.44e-10	0.0754996	8.03e-09	0
RTN4RL2	-0.659259	1.26e-08	2.94e-07	-0.659259	0.0101829	0.203756	-0.659259	0.0101398	0.198521	-0.546318	0.0056758	0.149972	-0.659259	0.00914272	0.121495	-0.659259	0.0375192	0.383337	-0.494	0.00740047	1	-0.229927	0.0249245	0.339157	-0.44894	0.0227187	0.219732	0	0.0445146	1.9e-10	0.517057	4.79e-09	0
SERPINA5	-0.759502	1.44e-08	3.25e-07	-0.756425	0.0153697	0.234644	-0.756425	0.0168491	0.236231	-0.759502	0.0123157	0.211644	-0.756425	0.0120538	0.140496	-0.756425	0.0490903	0.411281	-0.681	0.00974518	1	-0.316748	0.00510805	0.157356	-0.533601	0.010563	0.143504	0	0.0401413	2.18e-10	0.493529	5.28e-09	0
LGALS3BP	-0.593167	2.37e-08	5.25e-07	-0.588848	0.0227983	0.271603	-0.588848	0.0261033	0.282082	-0.593167	0.00489147	0.140018	-0.588848	0.0215909	0.196532	-0.588848	0.0809763	0.496703	-0.52	0.00777988	1	-0.230699	0.00846486	0.201882	-0.388582	0.0055294	0.0969574	0	0.0384683	4.86e-10	0.481307	1.12e-08	0
MARCKSL1	-0.965601	2.48e-08	5.43e-07	-0.965601	0.00463917	0.129207	-0.965601	0.00469651	0.130804	0.605106	0.0326745	0.308387	-0.965601	0.00296783	0.056338	-0.965601	0.00116007	0.0703209	0.494	0.189319	1	0.106957	0.408815	0.840363	2.94017	0.0103309	0.142927	0	0.00924299	4.46e-09	0.223407	8.48e-08	0
SDC1	-1.01641	3.02e-08	6.53e-07	-0.989649	0.00707164	0.17751	-0.989649	0.00642947	0.166292	-1.01641	0.0194323	0.262079	-0.989649	0.00436984	0.0657895	-0.989649	0.0717768	0.4772	-0.874	0.00517187	1	-0.298937	0.0122699	0.232893	NA	NA	NA	0	0.0301908	9.2e-10	0.419712	1.99e-08	0
MMRN2	-0.771062	3.12e-08	6.68e-07	-0.771062	0.00743861	0.18038	-0.771062	0.00722793	0.177342	-0.662577	0.0182795	0.261346	-0.771062	0.00587302	0.0879121	-0.771062	0.0154785	0.247296	-0.617	0.0168054	1	-0.277947	0.0551987	0.467293	-0.738076	0.0314932	0.251406	0	0.0460297	5.59e-10	0.517057	1.28e-08	0
HYAL1	-0.596465	1.15e-07	2.16e-06	-0.596465	0.0223308	0.270582	-0.596465	0.0207985	0.259792	-0.501422	0.0193431	0.262079	-0.596465	0.0209734	0.188235	-0.596465	0.0595638	0.435323	-0.424	0.028799	1	-0.22944	0.0453909	0.428413	-1.20883	0.00091682	0.0372876	0	0.00731111	3.27e-09	0.208545	6.34e-08	0
CSPG4	-0.601484	1.2e-07	2.2e-06	-0.601484	0.0212789	0.265793	-0.601484	0.0224253	0.264151	-0.543695	0.0114836	0.211644	-0.601484	0.0199182	0.187879	-0.601484	0.0809763	0.496703	-0.482	0.0140557	1	-0.275331	0.0197872	0.301735	-0.568776	0.00578903	0.099203	0	0.0453847	2.49e-09	0.517057	4.97e-08	0
HAVCR2	-0.64529	1.85e-07	3.24e-06	-0.64529	0.0105807	0.203802	-0.64529	0.0113325	0.206692	-0.549073	0.00954388	0.200714	-0.64529	0.00965995	0.121495	-0.64529	0.0490903	0.411281	-0.48	0.0106961	1	-0.24008	0.0294402	0.354882	-0.254362	0.144078	0.468252	0	0.0738487	5.39e-09	0.641128	1.01e-07	0
SDC4	-0.722473	1.88e-07	3.28e-06	-0.722473	0.0145013	0.228455	-0.722473	0.0141285	0.222281	-0.641536	0.0139199	0.222394	-0.722473	0.0118466	0.140496	-0.722473	0.0910862	0.514325	-0.599	0.0127417	1	-0.256914	0.0269045	0.350724	-0.452784	0.0238965	0.219732	0	0.0909348	4.01e-09	0.666008	7.71e-08	0
SLC44A2	-0.687186	2.53e-07	4.33e-06	-0.687186	0.00875477	0.191953	-0.687186	0.00782925	0.188743	-0.540744	0.0541897	0.377314	-0.687186	0.0076369	0.103093	-0.687186	0.00159316	0.0800854	-0.468	0.0886673	1	-0.224356	0.045109	0.428413	-0.318463	0.203348	0.556103	0	0.0126744	1.59e-08	0.277923	2.79e-07	0
OLR1	-0.683907	2.73e-07	4.64e-06	-0.683907	0.00714864	0.17751	-0.683907	0.00645481	0.166292	-0.572956	0.012577	0.211644	-0.683907	0.00634879	0.0879121	-0.683907	0.0180936	0.26828	-0.523	0.0224172	1	-0.195296	0.040224	0.414962	-0.420103	0.674582	0.875625	0	0.0496759	5.03e-08	0.527674	8.33e-07	0
PROCR	-0.771342	2.82e-07	4.75e-06	-0.73665	0.0256892	0.280871	-0.73665	0.0269156	0.282082	-0.771342	0.017407	0.253376	-0.73665	0.0205043	0.188235	-0.73665	0.102161	0.529029	-0.691	0.0107747	1	-0.317451	0.0360891	0.398016	-0.427513	0.00431109	0.0845014	0	0.0339728	7.36e-09	0.448821	1.32e-07	0
DEFB1	-1.31759	3.05e-07	5.09e-06	-1.31759	0.00809845	0.189798	-1.31759	0.00787573	0.188743	-0.564961	0.429631	0.770975	-1.31759	0.00384493	0.0657895	-1.31759	0.0167424	0.255601	-1.16	0.00887816	1	-0.40873	0.0195794	0.301735	NA	NA	NA	1e-05	0.026606	3.83e-08	0.392993	6.45e-07	0.00012586
PSMA5	-0.782062	3.28e-07	5.39e-06	-0.782062	0.00209727	0.0745255	-0.782062	0.00230276	0.0818275	0.503722	0.226925	0.632947	-0.782062	0.00177458	0.0333333	-0.782062	0.00561777	0.156462	0.139	0.676728	1	-0.253369	0.0634946	0.497088	0.734266	0.109198	0.425018	0	0.0141087	2.6e-07	0.30003	3.47e-06	0
KLK1	-1.33645	6.47e-07	1.03e-05	-1.33645	0.00863006	0.191253	-1.33645	0.00851079	0.191456	-0.220943	0.769735	0.916131	-1.33645	0.00405966	0.0657895	-1.33645	0.0634325	0.44772	-1.22	0.00980646	1	-0.504955	0.00896138	0.20282	-0.478241	0.0961651	0.411077	1e-05	0.0320195	2.54e-07	0.433793	3.42e-06	0.00012586
ATP6AP2	-0.790052	7.64e-07	1.21e-05	-0.327463	0.0944724	0.480058	-0.327463	0.101438	0.485202	-0.790052	0.00036734	0.0292149	-0.327463	0.104581	0.438073	-0.327463	0.0112068	0.2119	-0.236	0.408489	1	-0.348049	0.016667	0.276053	-3.30549	0.00542986	0.0963321	1e-05	0.00293497	1.75e-07	0.120051	2.57e-06	0.00012586
AMY2B	-0.762994	1.08e-06	1.65e-05	-0.691747	0.0183786	0.245522	-0.691747	0.0166792	0.23545	-0.762994	0.0195828	0.262079	-0.691747	0.0155034	0.160839	-0.691747	0.010314	0.206381	-0.414	0.137253	1	-0.208641	0.102841	0.573204	-0.8045	0.0177346	0.190371	1e-05	0.0795943	3.76e-08	0.64487	6.4e-07	0.00012586
PODXL	-0.673211	2.47e-06	3.43e-05	-0.673211	0.0185839	0.245522	-0.673211	0.0179325	0.241562	-0.541098	0.0312867	0.307057	-0.673211	0.0160207	0.165517	-0.673211	0.0283084	0.333392	-0.509	0.0373621	1	-0.261678	0.0198617	0.301735	-0.449891	0.201194	0.556103	1e-05	0.121205	8.84e-08	0.743626	1.37e-06	0.00012586
SLC1A1	-0.885833	3.84e-06	4.99e-05	0.54188	0.00697282	0.17742	0.54188	0.00813771	0.190795	-0.885833	0.00814706	0.186568	0.54188	0.0075813	0.103093	0.54188	0.0227187	0.304047	0.157	0.612757	1	#NAME?	NA	0	NA	NA	NA	1e-05	0.0411144	1.61e-06	0.496846	1.79e-05	0.00012586
DNASE1	-0.893861	5.75e-06	7.12e-05	-0.893861	0.0148297	0.231545	-0.893861	0.0151316	0.232386	-0.780639	0.0419904	0.342228	-0.893861	0.0100675	0.126126	-0.893861	0.0429846	0.391997	-0.717	0.0230756	1	-0.236066	0.0514791	0.454903	-0.287146	0.444964	0.735752	1e-05	0.0777586	4.67e-07	0.64487	5.82e-06	0.00012586
FCGR3A	-0.746901	6.25e-06	7.56e-05	-0.746901	0.0238211	0.275672	-0.746901	0.0238133	0.272663	-0.64492	0.0271152	0.288064	-0.746901	0.018835	0.18239	-0.746901	0.0910862	0.514325	-0.593	0.0263181	1	-0.261649	0.0241141	0.336384	-0.10517	0.14404	0.468252	2e-05	0.141112	2.25e-07	0.78163	3.12e-06	0.00022628
ROBO4	-0.655276	1.58e-05	0.0001761	-0.655276	0.032281	0.310941	-0.655276	0.0341645	0.319137	-0.553737	0.053582	0.376903	-0.655276	0.0278289	0.217822	-0.655276	0.0375192	0.383337	-0.485	0.0564561	1	-0.229597	0.0648272	0.500999	-0.490394	0.0372376	0.271276	2e-05	0.202112	4.78e-07	0.882582	5.89e-06	0.00022628
CD33	-0.615352	2e-05	0.00021915	-0.546515	0.0407873	0.332263	-0.546515	0.037855	0.32644	-0.615352	0.0349744	0.312498	-0.546515	0.0388657	0.268908	-0.546515	0.134419	0.584467	-0.402	0.153381	1	-0.323744	0.0392594	0.414962	-1.09277	0.0068068	0.110668	2e-05	0.0531746	9.94e-07	0.540958	1.15e-05	0.00022628
PCOLCE	-0.692554	2.03e-05	0.00022059	-0.692554	0.0211059	0.265793	-0.692554	0.0226853	0.264151	-0.603931	0.0301519	0.299565	-0.692554	0.017727	0.174194	-0.692554	0.0964996	0.522009	-0.54	0.0230204	1	-0.204009	0.080795	0.539135	-0.274361	0.255846	0.612692	3e-05	0.133322	1.15e-06	0.766609	1.3e-05	0.00033584
TOLLIP	-0.74867	2.47e-05	0.00026323	-0.463932	0.0699674	0.421006	-0.463932	0.0724678	0.426372	-0.74867	0.00043773	0.0298627	-0.463932	0.0692494	0.35905	-0.463932	0.0154785	0.247296	-0.199	0.563872	1	-0.130062	0.109442	0.589182	-0.291049	0.104786	0.416931	4e-05	0.00349647	7.74e-06	0.134294	7.2e-05	0.00043631
SERBP1	-0.665631	3.82e-05	0.00039417	-0.665631	0.0311097	0.30678	-0.665631	0.0317043	0.311155	0.572211	0.107981	0.501734	-0.665631	0.0265777	0.213198	-0.665631	0.0180936	0.26828	0.291	0.29565	1	-0.161186	0.256132	0.747292	0.810752	0.00719423	0.115414	7e-05	0.0561253	4.02e-06	0.557667	3.99e-05	0.00071239
SDC2	-0.715846	4.04e-05	0.00041323	-0.715846	0.0141089	0.227484	-0.715846	0.0127044	0.211159	-0.124285	0.801061	0.926236	-0.715846	0.01163	0.140496	-0.715846	0.0326434	0.361709	-0.553	0.0190864	1	-0.151719	0.16051	0.669164	NA	NA	NA	4e-05	0.0786241	2.38e-05	0.64487	0.00019536	0.00043631
CD177	-0.624346	4.49e-05	0.00045431	-0.624346	0.0470072	0.36361	-0.624346	0.0443641	0.349265	-0.465063	0.114272	0.506302	-0.624346	0.0409421	0.273092	-0.624346	0.0558884	0.417341	-0.416	0.160824	1	-0.402846	0.00605924	0.174685	-1.11961	0.06564	0.356593	7e-05	0.0474583	2.46e-06	0.523025	2.61e-05	0.00071239
CLTC	-0.758966	4.54e-05	0.00045709	-0.758966	0.0166609	0.235973	-0.758966	0.0169792	0.236447	0.4395	0.218214	0.621928	-0.758966	0.0130244	0.146154	-0.758966	0.0244677	0.315175	0.726	0.0171106	1	-0.12728	0.44889	0.851651	-0.23902	0.234376	0.586134	7e-05	0.0995672	8.14e-06	0.689835	7.54e-05	0.00071239
CST3	-0.586245	6.15e-05	0.00058266	-0.586245	0.0380815	0.329747	-0.586245	0.0412667	0.338848	-0.526508	0.0734539	0.42564	-0.586245	0.03495	0.247826	-0.586245	0.0283084	0.333392	-0.455	0.0885145	1	-0.176596	0.110638	0.591179	-0.403003	0.0482861	0.31386	8e-05	0.205256	2.49e-06	0.887614	2.62e-05	0.00074632
CD59	-0.632173	6.97e-05	0.00064871	-0.632173	0.011632	0.211911	-0.632173	0.0139571	0.221274	-0.437209	0.0526134	0.376903	-0.632173	0.0107643	0.130435	-0.632173	0.0558884	0.417341	-0.362	0.0723993	1	-0.132725	0.260127	0.751251	-0.052614	0.664686	0.872966	8e-05	0.0829391	1.9e-05	0.64487	0.00016183	0.00074632
PDCD1LG2	-0.610444	7.3e-05	0.00066633	-0.610444	0.0296925	0.301459	-0.610444	0.0275957	0.282204	-0.414964	0.071869	0.42564	-0.610444	0.0269897	0.215	-0.610444	0.0401751	0.383337	-0.428	0.0493762	1	-0.23187	0.0381675	0.408964	-0.316094	0.569891	0.818083	8e-05	0.196586	8.2e-06	0.874765	7.56e-05	0.00074632
AQP2	-0.66234	7.51e-05	0.000677	-0.66234	0.032754	0.310941	-0.66234	0.0305003	0.306346	-0.506965	0.0802011	0.443149	-0.66234	0.0280132	0.219512	-0.66234	0.1207	0.564086	-0.489	0.0800715	1	-0.253913	0.0314757	0.367225	-0.767418	0.104442	0.416931	8e-05	0.203322	3.43e-06	0.882582	3.49e-05	0.00074632
ESD	-0.671	0.00015793	0.00132183	-0.523317	0.0545199	0.3809	-0.523317	0.0508672	0.369145	-0.380505	0.155667	0.550775	-0.523317	0.0518952	0.309859	-0.523317	0.108077	0.541963	-0.671	0.0280449	1	-0.306955	0.0108968	0.225879	-1.58965	0.274641	0.624673	0.00019	0.083921	1.26e-05	0.64487	0.0001118	0.00164951
FURIN	-0.686492	0.00016719	0.00138609	0.407901	0.101842	0.48813	0.407901	0.105212	0.494773	-0.686492	0.0210859	0.267977	0.407901	0.103038	0.438073	0.407901	0.114254	0.551472	0.432	0.174146	1	-0.292983	0.00247804	0.116943	NA	NA	NA	0.0002	0.0172179	2.34e-05	0.313012	0.00019298	0.0017016
FCGR3B	-0.667636	0.00022994	0.0018324	-0.667636	0.0122259	0.21653	-0.667636	0.0109172	0.205911	0.321524	0.503996	0.805774	-0.667636	0.0107619	0.130435	-0.667636	0.0304113	0.344382	0.0602	0.857464	1	-0.24496	0.0751954	0.535064	-0.0246121	0.244745	0.600123	0.00025	0.0829209	0.00027707	0.64487	0.00176911	0.00205309
PSMA2	-0.622082	0.00023833	0.00187743	-0.622082	0.0275741	0.288777	-0.622082	0.0284874	0.288961	0.614373	0.112011	0.503464	-0.622082	0.0248359	0.205263	-0.622082	0.0263291	0.326894	0.51	0.204207	1	-0.215443	0.109803	0.589693	1.31179	0.283522	0.629876	0.00027	0.182248	2.17e-05	0.854301	0.00018136	0.00220881
PSMB2	-0.645907	0.00024749	0.0019421	-0.645907	0.0167162	0.235973	-0.645907	0.0175086	0.238975	0.506336	0.178916	0.57437	-0.645907	0.0149656	0.160584	-0.645907	0.00871188	0.191013	-0.0235	0.945744	1	-0.286615	0.11462	0.600591	0.803857	0.521723	0.785973	0.00028	0.0676066	0.00053967	0.614682	0.00321614	0.00228184
TFF2	-0.704022	0.00049005	0.00355376	-0.704022	0.0378878	0.329747	-0.704022	0.0392582	0.328907	-0.592291	0.0983442	0.480302	-0.704022	0.0309687	0.235849	-0.704022	0.141705	0.5997	-0.507	0.0945494	1	-0.219424	0.0588623	0.482208	-0.199939	0.291265	0.634871	0.00054	0.222496	3.79e-05	0.917986	0.00029077	0.00405859
CD2AP	-0.771065	0.00050875	0.00367013	0.536561	0.021042	0.265793	0.536561	0.0226854	0.264151	-0.771065	0.0334465	0.309551	0.536561	0.0214205	0.192982	0.536561	0.0283084	0.333392	0.0539	0.871471	1	-0.138411	0.644389	0.91862	NA	NA	NA	0.0006	0.138315	0.00085952	0.778298	0.00482833	0.00443125
MASP2	-1.13898	0.00056755	0.00403765	-1.13898	0.0401584	0.329747	-1.13898	0.039658	0.330912	-0.241238	0.746712	0.908362	-1.13898	0.0246071	0.205263	-1.13898	0.0910862	0.514325	-0.995	0.0597171	1	-0.406556	0.0398444	0.414962	-0.325454	0.20356	0.556103	0.00063	0.180712	0.00013948	0.854301	0.00096553	0.00463671
YBX1	-0.650675	0.00060711	0.00427337	-0.650675	0.0185083	0.245522	-0.650675	0.0192761	0.251444	-0.0063861	0.985952	0.995744	-0.650675	0.0164019	0.168919	-0.650675	0.127419	0.577166	0.11	0.74131	1	-0.588749	0.0128273	0.239084	NA	NA	NA	0.00069	0.0864087	0.00499598	0.648463	0.0213966	0.00500898
TGFBI	-0.71593	0.00066245	0.00461693	-0.71593	0.0272873	0.288405	-0.71593	0.027659	0.282204	0.433231	0.125039	0.520393	-0.71593	0.022229	0.196629	-0.71593	0.0717768	0.4772	0.277	0.323175	1	0.148314	0.162709	0.669164	NA	NA	NA	0.00075	0.145602	9.09e-05	0.788256	0.00065244	0.00538936
SPTBN1	-0.660969	0.00066553	0.00462271	-0.660969	0.021702	0.267831	-0.660969	0.0224037	0.264151	-0.445015	0.322796	0.698765	-0.660969	0.0188866	0.18239	-0.660969	0.0350107	0.370036	-0.529	0.114733	1	-0.04057	0.669404	0.925802	NA	NA	NA	0.00075	0.124947	0.00027606	0.75074	0.00176817	0.00538936
IFT25	-0.635596	0.00102199	0.00666524	-0.340903	0.0529673	0.377736	-0.340903	0.059716	0.401379	0.357726	0.427624	0.770975	-0.340903	0.0614962	0.333333	-0.340903	0.231499	0.717472	0.302	0.278096	1	-0.635596	0.00275973	0.12299	NA	NA	NA	0.0012	0.0191589	0.00033666	0.334024	0.00209579	0.0079514
PACSIN3	-0.724946	0.00104156	0.0067341	-0.297505	0.392009	0.750031	-0.297505	0.392484	0.752657	-0.724946	0.00103348	0.0546155	-0.297505	0.380021	0.734032	-0.297505	0.658798	0.936402	-0.194	0.571257	1	-0.307596	0.00195661	0.100925	-3.4269	0.0715631	0.375071	0.00106	0.00823801	0.00326395	0.210154	0.0151825	0.00711237
IGLV5-45	-0.777795	0.00122774	0.00776685	-0.777795	0.0272637	0.288405	-0.777795	0.0273812	0.282204	0.429959	0.148102	0.54313	-0.777795	0.0209054	0.188235	-0.777795	0.0283084	0.333392	0.0558	0.85208	1	0.144658	0.346074	0.808255	NA	NA	NA	0.0014	0.137473	0.00099467	0.778298	0.00552714	0.00910642
KPNB1	-0.709588	0.00128493	0.00810375	-0.536967	0.0240986	0.275672	-0.536967	0.0257642	0.282082	0.267931	0.519443	0.812865	-0.536967	0.0242838	0.204301	-0.536967	0.264832	0.744636	0.0603	0.857248	1	-0.709588	0.0115969	0.23173	NA	NA	NA	0.00149	0.0784084	0.00185612	0.64487	0.00941194	0.00960373
CMPK1	-0.689079	0.00129739	0.00815728	-0.689079	0.0621282	0.400144	-0.689079	0.0621104	0.404964	0.23444	0.487682	0.795813	-0.689079	0.0506135	0.30605	-0.689079	0.010314	0.206381	0.121	0.750595	1	0.131313	0.506181	0.875945	-0.324771	0.0118814	0.151248	0.00138	0.0795943	0.00114236	0.64487	0.00624654	0.00903157
STC1	-0.853177	0.00203641	0.0121007	-0.117289	0.513088	0.825507	-0.117289	0.524031	0.833354	-0.853177	0.00202112	0.0869804	-0.117289	0.53466	0.835764	-0.117289	0.546823	0.888803	0.259	0.408173	1	-0.272105	0.0470533	0.433734	-3.45992	0.00289331	0.0708884	0.00197	0.0160551	0.00522105	0.305959	0.0220874	0.0120755
ATF6	-0.721832	0.00216791	0.0127714	0.515127	0.087432	0.465626	0.515127	0.0887304	0.470111	-0.721832	0.032482	0.308387	0.515127	0.0808928	0.385027	0.515127	0.288767	0.765957	0.478	0.201128	1	-0.377005	0.0376616	0.40748	NA	NA	NA	0.00238	0.206378	0.00028219	0.887614	0.00179621	0.0143407
COL5A1	-0.632689	0.00274325	0.015667	-0.632689	0.024383	0.275672	-0.632689	0.0252413	0.282082	0.626771	0.108897	0.502097	-0.632689	0.0218206	0.196532	-0.632689	0.0717768	0.4772	0.0449	0.906322	1	-0.132916	0.666468	0.925802	NA	NA	NA	0.00296	0.143101	0.00460233	0.782456	0.020005	0.0173441
PROZ	-0.597669	0.00305621	0.0172626	-0.597669	0.09924	0.487986	-0.597669	0.100724	0.485202	-0.461439	0.183373	0.578542	-0.597669	0.0854685	0.395349	-0.597669	0.102161	0.529029	-0.426	0.172513	1	-0.282637	0.0885652	0.550245	-0.636474	0.0678553	0.361575	0.00311	0.430011	0.00023547	1	0.00154182	0.018173
APLP1	-0.746333	0.00318042	0.0179149	-0.746333	0.0219574	0.26937	-0.746333	0.0222649	0.264151	0.204889	0.483214	0.791657	-0.746333	0.0173801	0.173333	-0.746333	0.085914	0.505911	-0.117	0.737456	1	-0.157436	0.304614	0.78562	NA	NA	NA	0.00346	0.115498	0.0025221	0.736312	0.0122915	0.0198903
SLC8A2	-0.742573	0.00423732	0.0229262	0.450447	0.0822825	0.447946	0.450447	0.0848847	0.455626	-0.742573	0.0229195	0.274599	0.450447	0.0813421	0.385638	0.450447	0.114254	0.551472	0.138	0.672529	1	-0.340262	0.122556	0.612551	NA	NA	NA	0.00454	0.149817	0.00113579	0.790721	0.00624595	0.0253453
MYO6	-0.667272	0.00501021	0.0262112	-0.667272	0.0263295	0.281166	-0.667272	0.0269627	0.282082	-0.170307	0.549441	0.82626	-0.667272	0.0226016	0.196629	-0.667272	0.0523995	0.412196	-0.0559	0.877179	1	-0.0987004	0.39154	0.830627	NA	NA	NA	0.00523	0.147879	0.00715864	0.790721	0.0288027	0.028234
BPIFB2	-0.590416	0.00791473	0.0382887	0.415437	0.0287572	0.293409	0.415437	0.0325115	0.315496	-0.590416	0.160009	0.554531	0.415437	0.0331026	0.243243	0.415437	0.102161	0.529029	0.0524	0.863763	1	0.0788492	0.741413	0.947978	NA	NA	NA	0.00793	0.184743	0.0105651	0.857255	0.0402257	0.0397809

## Sheet: Table S5
Table S5. GO terms associated with up-regulated proteins in PUV cases versus controls.
ID	Description	GeneRatio	BgRatio	RichFactor	FoldEnrichment	zScore	pvalue	p.adjust	qvalue	geneID	Count
GO:0006959	humoral immune response	15/139	310/18986	0.0483871	6.60919	8.55127	8.81602e-09	1.04954e-05	9.30231e-06	B2M/LYZ/CAMP/LTF/CD81/SPINK5/S100A9/DCD/DEFA1/CFD/KRT6A/A2M/S100A12/DMBT1/CFHR3	15
GO:0031424	keratinization	9/139	83/18986	0.108434	14.811	10.829	9.6687e-09	1.04954e-05	9.30231e-06	KRT77/CDSN/KRT80/HRNR/LORICRIN/KRT6B/KRT6A/KRT16/SPRR1A	9
GO:0050832	defense response to fungus	8/139	67/18986	0.119403	16.3092	10.7804	3.05518e-08	2.21093e-05	1.9596e-05	CAMP/LTF/S100A9/DCD/DEFA1/ARG1/S100A8/S100A12	8
GO:0061844	antimicrobial humoral immune response mediated by antimicrobial peptide	10/139	136/18986	0.0735294	10.0434	9.08942	6.19842e-08	3.36419e-05	2.98177e-05	B2M/CAMP/LTF/SPINK5/S100A9/DCD/DEFA1/KRT6A/S100A12/DMBT1	10
GO:0043588	skin development	14/139	324/18986	0.0432099	5.90203	7.64296	1.15554e-07	3.66563e-05	3.24893e-05	KRT77/CDSN/LSR/SPINK5/KRT80/HRNR/LORICRIN/KRT6B/JUP/KRT6A/FLG2/ST14/KRT16/SPRR1A	14
GO:0051873	killing by host of symbiont cells	6/139	34/18986	0.176471	24.1041	11.5796	1.56981e-07	4.26008e-05	3.77581e-05	CAMP/LTF/DCD/DEFA1/ARG1/APOL1	6
GO:0010466	negative regulation of peptidase activity	11/139	198/18986	0.0555556	7.58833	8.00312	2.34849e-07	5.59214e-05	4.95645e-05	LTF/PI16/RARRES1/SERPINB1/SPINK5/SERPINF1/MMP9/SPINK1/A2M/CSTB/ECM1	11
GO:0052547	regulation of peptidase activity	14/139	346/18986	0.0404624	5.52676	7.29784	2.57584e-07	5.59214e-05	4.95645e-05	LTF/PI16/RARRES1/SERPINB1/SPINK5/S100A9/SERPINF1/PSMA3/MMP9/S100A8/SPINK1/A2M/CSTB/ECM1	14
GO:0031640	killing of cells of another organism	9/139	124/18986	0.0725806	9.91379	8.55206	3.24047e-07	5.86256e-05	5.19613e-05	LYZ/CAMP/LTF/DCD/DEFA1/ARG1/KRT6A/S100A12/APOL1	9
GO:0141061	disruption of cell in another organism	9/139	124/18986	0.0725806	9.91379	8.55206	3.24047e-07	5.86256e-05	5.19613e-05	LYZ/CAMP/LTF/DCD/DEFA1/ARG1/KRT6A/S100A12/APOL1	9
GO:0141060	disruption of anatomical structure in another organism	9/139	127/18986	0.0708661	9.6796	8.42818	3.97308e-07	6.63504e-05	5.8808e-05	LYZ/CAMP/LTF/DCD/DEFA1/ARG1/KRT6A/S100A12/APOL1	9
GO:0045109	intermediate filament organization	7/139	73/18986	0.0958904	13.0977	8.89353	1.05496e-06	0.000152688	0.000135331	KRT77/KRT80/KRT6B/KRT6A/VIM/KRT33B/KRT16	7
GO:0051346	negative regulation of hydrolase activity	11/139	252/18986	0.0436508	5.96226	6.81014	2.53573e-06	0.000305837	0.000271071	LTF/PI16/RARRES1/SERPINB1/SPINK5/SERPINF1/MMP9/SPINK1/A2M/CSTB/ECM1	11
GO:0045103	intermediate filament-based process	7/139	95/18986	0.0736842	10.0645	7.60625	6.25911e-06	0.000640396	0.000567599	KRT77/KRT80/KRT6B/KRT6A/VIM/KRT33B/KRT16	7
GO:0008544	epidermis development	13/139	393/18986	0.0330789	4.51824	6.05256	6.4895e-06	0.000640396	0.000567599	KRT77/CDSN/LSR/SPINK5/KRT80/HRNR/LORICRIN/KRT6B/KRT6A/FLG2/ST14/KRT16/SPRR1A	13
GO:0002385	mucosal immune response	5/139	40/18986	0.125	17.0737	8.73936	1.04782e-05	0.000989046	0.000876616	APOA4/CAMP/GP2/LTF/DEFA1	5
GO:0016064	immunoglobulin mediated immune response	9/139	209/18986	0.0430622	5.88186	6.09449	2.38125e-05	0.0018855	0.00167116	IGHV3-30/CD81/IGHV3-9/IGHV3-74/IGHV2-70D/IGHV3-72/IGHV3-13/IGHV3-7/CD74	9
GO:0001906	cell killing	10/139	264/18986	0.0378788	5.17386	5.86483	2.51863e-05	0.0018855	0.00167116	B2M/LYZ/CAMP/LTF/DCD/DEFA1/ARG1/KRT6A/S100A12/APOL1	10
GO:0002227	innate immune response in mucosa	4/139	28/18986	0.142857	19.5128	8.41875	4.91409e-05	0.00344145	0.00305024	APOA4/CAMP/LTF/DEFA1	4
GO:0002828	regulation of type 2 immune response	4/139	34/18986	0.117647	16.0694	7.55265	0.000107578	0.00686917	0.00608831	CD81/ARG1/CD74/ECM1	4
GO:0061436	establishment of skin barrier	4/139	34/18986	0.117647	16.0694	7.55265	0.000107578	0.00686917	0.00608831	LSR/HRNR/FLG2/KRT16	4
GO:0002449	lymphocyte mediated immunity	11/139	386/18986	0.0284974	3.89246	4.93056	0.000130059	0.00806736	0.0071503	B2M/IGHV3-30/CD81/IGHV3-9/ARG1/IGHV3-74/IGHV2-70D/IGHV3-72/IGHV3-13/IGHV3-7/CD74	11
GO:0002460	adaptive immune response based on somatic recombination of immune receptors built from immunoglobulin superfamily domains	11/139	400/18986	0.0275	3.75622	4.78457	0.000177376	0.0106968	0.00948079	B2M/IGHV3-30/CD81/IGHV3-9/ARG1/IGHV3-74/IGHV2-70D/IGHV3-72/IGHV3-13/IGHV3-7/CD74	11
GO:1900120	regulation of receptor binding	3/139	16/18986	0.1875	25.6106	8.45747	0.000200545	0.0117671	0.0104295	B2M/MMP9/ADIPOQ	3
GO:0007584	response to nutrient	7/139	168/18986	0.0416667	5.69125	5.24503	0.000240306	0.0135589	0.0120176	BGLAP/CAT/KL/ADIPOQ/SOD2/A2M/FOLR2	7
GO:0042092	type 2 immune response	4/139	43/18986	0.0930233	12.706	6.59951	0.000272039	0.0147649	0.0130865	CD81/ARG1/CD74/ECM1	4
GO:0002718	regulation of cytokine production involved in immune response	6/139	126/18986	0.047619	6.50428	5.32362	0.000331446	0.0174596	0.0154749	B2M/CD81/APOA1/ARG1/SEMA7A/CD74	6
GO:0014823	response to activity	5/139	82/18986	0.0609756	8.32865	5.71144	0.000339735	0.0174596	0.0154749	BGLAP/CAT/KL/ADIPOQ/SOD2	5
GO:0002367	cytokine production involved in immune response	6/139	127/18986	0.0472441	6.45307	5.29511	0.000345815	0.0174596	0.0154749	B2M/CD81/APOA1/ARG1/SEMA7A/CD74	6
GO:0045471	response to ethanol	6/139	129/18986	0.0465116	6.35302	5.23901	0.000376013	0.0181405	0.0160784	BGLAP/CAT/S100A8/ADIPOQ/SPINK1/SOD2	6
GO:0051702	biological process involved in interaction with symbiont	6/139	129/18986	0.0465116	6.35302	5.23901	0.000376013	0.0181405	0.0160784	CAMP/LTF/DCD/DEFA1/ARG1/APOL1	6
GO:0002544	chronic inflammatory response	3/139	21/18986	0.142857	19.5128	7.2895	0.000463695	0.0214187	0.018984	CAMP/S100A9/S100A8	3
GO:0035821	modulation of process of another organism	3/139	21/18986	0.142857	19.5128	7.2895	0.000463695	0.0214187	0.018984	CAMP/S100A9/ARG1	3
GO:0051180	vitamin transport	4/139	52/18986	0.0769231	10.5069	5.89538	0.000567153	0.0251284	0.0222719	AFM/APOA1/TCN1/FOLR2	4
GO:0006935	chemotaxis	11/139	472/18986	0.0233051	3.18324	4.1249	0.000716762	0.0293602	0.0260227	SEMA6D/S100A9/DEFA1/APOA1/S100A4/S100A8/SEMA7A/S100A12/TMSB4X/CD74/LOX	11
GO:1901606	alpha-amino acid catabolic process	5/139	98/18986	0.0510204	6.96887	5.0875	0.000770222	0.0304028	0.0269467	ARG1/GLUD1/ACAT1/ALDH4A1/BLMH	5
GO:0098869	cellular oxidant detoxification	5/139	99/18986	0.0505051	6.89848	5.05322	0.000806479	0.0312655	0.0277114	APOA4/S100A9/CAT/CP/SOD2	5
GO:0006826	iron ion transport	4/139	58/18986	0.0689655	9.42	5.51525	0.00085921	0.0327253	0.0290053	B2M/LTF/LCN2/CP	4
GO:1990266	neutrophil migration	5/139	108/18986	0.0462963	6.32361	4.76466	0.00119274	0.0417652	0.0370175	GP2/S100A9/S100A8/S100A12/CD74	5
GO:0032757	positive regulation of interleukin-8 production	4/139	65/18986	0.0615385	8.40553	5.13609	0.00131804	0.0447103	0.0396278	CAMP/CHI3L1/ADIPOQ/CD74	4

## Sheet: Table S6
Table S6. GO terms associated with down-regulated proteins in PUV cases versus controls.
ID	Description	GeneRatio	BgRatio	RichFactor	FoldEnrichment	zScore	pvalue	p.adjust	qvalue	geneID	Count
GO:0007009	plasma membrane organization	13/119	173/18986	0.0751445	11.989	11.5314	6.40686e-11	1.50113e-07	1.21933e-07	CLU/COL6A1/CHMP4B/CHMP2A/CHMP5/CHMP2B/CD9/CHMP1B/FOLR1/SERPINA5/SPTBN1/PACSIN3/COL5A1	13
GO:0071709	membrane assembly	9/119	63/18986	0.142857	22.7923	13.7596	1.95762e-10	2.29335e-07	1.86283e-07	COL6A1/CHMP4B/CHMP2A/CHMP5/CHMP2B/BROX/CDH2/CHMP1B/SPTBN1	9
GO:0042060	wound healing	18/119	444/18986	0.0405405	6.46809	9.25926	3.27973e-10	2.56147e-07	2.08062e-07	KNG1/PLAU/CHMP4B/CHMP2A/CHMP5/CHMP2B/CD9/GAS6/VTN/DDR1/CHMP1B/GP6/AXL/SDC4/PROCR/CD59/COL5A1/PROZ	18
GO:0044091	membrane biogenesis	9/119	70/18986	0.128571	20.5131	12.9894	5.18578e-10	3.03757e-07	2.46734e-07	COL6A1/CHMP4B/CHMP2A/CHMP5/CHMP2B/BROX/CDH2/CHMP1B/SPTBN1	9
GO:1904903	ESCRT III complex disassembly	5/119	10/18986	0.5	79.7731	19.7881	2.18444e-09	8.53022e-07	6.92888e-07	IST1/CHMP2A/CHMP5/CHMP2B/CHMP1B	5
GO:0051469	vesicle fusion with vacuole	5/119	11/18986	0.454545	72.521	18.8437	3.98476e-09	1.16704e-06	9.47954e-07	CHMP4B/CHMP2A/CHMP5/CHMP2B/CHMP1B	5
GO:0061763	multivesicular body-lysosome fusion	5/119	11/18986	0.454545	72.521	18.8437	3.98476e-09	1.16704e-06	9.47954e-07	CHMP4B/CHMP2A/CHMP5/CHMP2B/CHMP1B	5
GO:0097576	vacuole fusion	5/119	12/18986	0.416667	66.4776	18.019	6.79686e-09	1.76945e-06	1.43728e-06	CHMP4B/CHMP2A/CHMP5/CHMP2B/CHMP1B	5
GO:0031468	nuclear membrane reassembly	6/119	26/18986	0.230769	36.8184	14.5144	1.1096e-08	2.5998e-06	2.11175e-06	CHMP4B/CHMP2A/CHMP5/CHMP2B/BROX/CHMP1B	6
GO:0046761	viral budding from plasma membrane	5/119	14/18986	0.357143	56.9808	16.6408	1.70095e-08	3.62303e-06	2.94289e-06	CHMP4B/CHMP2A/CHMP5/CHMP2B/CHMP1B	5
GO:0038065	collagen-activated signaling pathway	5/119	15/18986	0.333333	53.1821	16.0564	2.53867e-08	4.24864e-06	3.45106e-06	COL4A2/OSCAR/DDR1/GP6/COL4A1	5
GO:0097212	lysosomal membrane organization	5/119	15/18986	0.333333	53.1821	16.0564	2.53867e-08	4.24864e-06	3.45106e-06	CHMP4B/CHMP2A/CHMP5/CHMP2B/CHMP1B	5
GO:0036258	multivesicular body assembly	6/119	32/18986	0.1875	29.9149	13.0009	4.23558e-08	6.61597e-06	5.37398e-06	CHMP4B/IST1/CHMP2A/CHMP5/CHMP2B/CHMP1B	6
GO:0061952	midbody abscission	5/119	20/18986	0.25	39.8866	13.8183	1.27824e-07	1.66384e-05	1.35149e-05	CHMP4B/CHMP2A/CHMP5/CHMP2B/CHMP1B	5
GO:0039702	viral budding via host ESCRT complex	5/119	22/18986	0.227273	36.2605	13.142	2.14948e-07	2.51812e-05	2.0454e-05	CHMP4B/CHMP2A/CHMP5/CHMP2B/CHMP1B	5
GO:1902774	late endosome to lysosome transport	5/119	22/18986	0.227273	36.2605	13.142	2.14948e-07	2.51812e-05	2.0454e-05	CHMP4B/CHMP2A/CHMP5/CHMP2B/CHMP1B	5
GO:0060236	regulation of mitotic spindle organization	6/119	44/18986	0.136364	21.7563	10.9469	3.10333e-07	3.46243e-05	2.81244e-05	CHMP4B/CHMP2A/CHMP5/CHMP2B/CHMP1B/CLTC	6
GO:0051701	biological process involved in interaction with host	10/119	204/18986	0.0490196	7.82089	7.7788	6.32997e-07	5.49301e-05	4.46183e-05	CHMP4B/CHMP2A/CHMP5/CHMP2B/GAS6/CHMP1B/PVR/LGALS9/AXL/FURIN	10
GO:0097048	dendritic cell apoptotic process	4/119	12/18986	0.333333	53.1821	14.3602	6.98571e-07	5.64397e-05	4.58445e-05	CXCL12/GAS6/LGALS9/AXL	4
GO:2000668	regulation of dendritic cell apoptotic process	4/119	12/18986	0.333333	53.1821	14.3602	6.98571e-07	5.64397e-05	4.58445e-05	CXCL12/GAS6/LGALS9/AXL	4
GO:0050878	regulation of body fluid levels	13/119	381/18986	0.0341207	5.44383	6.95878	7.99091e-07	6.2409e-05	5.06932e-05	KNG1/PLAU/CD9/CEL/GAS6/VTN/DDR1/GP6/AXL/PROCR/CD59/AQP2/PROZ	13
GO:0001778	plasma membrane repair	5/119	29/18986	0.172414	27.508	11.3454	9.35935e-07	6.64514e-05	5.39767e-05	CHMP4B/CHMP2A/CHMP5/CHMP2B/CHMP1B	5
GO:1903543	positive regulation of exosomal secretion	4/119	15/18986	0.266667	42.5457	12.7836	1.89853e-06	0.000127093	0.000103234	SDCBP/CHMP2A/SDC1/SDC4	4
GO:0007596	blood coagulation	10/119	234/18986	0.042735	6.81821	7.11216	2.19631e-06	0.000131948	0.000107178	KNG1/PLAU/CD9/GAS6/VTN/GP6/AXL/PROCR/CD59/PROZ	10
GO:0007080	mitotic metaphase chromosome alignment	6/119	63/18986	0.0952381	15.1949	8.96261	2.71115e-06	0.000158805	0.000128993	CHMP4B/CHMP2A/CHMP5/CHMP2B/CHMP1B/KPNB1	6
GO:0050817	coagulation	10/119	241/18986	0.0414938	6.62018	6.97337	2.85945e-06	0.000159517	0.000129571	KNG1/PLAU/CD9/GAS6/VTN/GP6/AXL/PROCR/CD59/PROZ	10
GO:0045861	negative regulation of proteolysis	11/119	303/18986	0.0363036	5.79211	6.67808	3.26092e-06	0.000168116	0.000136556	KNG1/TIMP2/PLAU/GLG1/EFNA1/GAS6/VTN/GPC3/SERPINA5/CST3/FURIN	11
GO:0043162	ubiquitin-dependent protein catabolic process via the multivesicular body sorting pathway	5/119	37/18986	0.135135	21.5603	9.94179	3.3006e-06	0.000168116	0.000136556	CHMP4B/CHMP2A/CHMP5/CHMP2B/CHMP1B	5
GO:0061025	membrane fusion	9/119	192/18986	0.046875	7.47873	7.16569	3.40505e-06	0.000169745	0.00013788	CHMP4B/CHMP2A/CHMP5/CHMP2B/CD9/GAS6/CHMP1B/FOLR1/SERPINA5	9
GO:0007162	negative regulation of cell adhesion	11/119	314/18986	0.0350318	5.5892	6.51229	4.5865e-06	0.00021931	0.00017814	CXCL12/KNG1/APOD/CD9/MUC1/LGALS9/HAVCR2/SDC4/PODXL/PDCD1LG2/TGFBI	11
GO:0006997	nucleus organization	8/119	153/18986	0.0522876	8.34229	7.24177	5.45255e-06	0.000255507	0.000207541	CHMP4B/CHMP2A/CHMP5/CHMP2B/BROX/CHMP1B/GOLM1/SERBP1	8
GO:0031099	regeneration	9/119	204/18986	0.0441176	7.0388	6.88688	5.58224e-06	0.000256455	0.000208312	CXCL12/COL6A1/APOD/CD9/GAS6/VTN/FOLR1/AXL/RTN4RL2	9
GO:0097734	extracellular exosome biogenesis	4/119	21/18986	0.190476	30.3898	10.7018	8.08567e-06	0.000347794	0.000282504	SDCBP/CHMP2A/SDC1/SDC4	4
GO:0032689	negative regulation of type II interferon production	5/119	45/18986	0.111111	17.7274	8.92194	8.88843e-06	0.000365361	0.000296774	GAS6/LGALS9/AXL/HAVCR2/PDCD1LG2	5
GO:0090148	membrane fission	5/119	45/18986	0.111111	17.7274	8.92194	8.88843e-06	0.000365361	0.000296774	CHMP4B/CHMP2A/CHMP5/CHMP2B/CHMP1B	5
GO:0030198	extracellular matrix organization	11/119	339/18986	0.0324484	5.17702	6.16295	9.4683e-06	0.000382487	0.000310684	COL6A1/COL4A2/GAS6/VTN/DDR1/COL4A1/CST3/FURIN/TGFBI/COL5A1/APLP1	11
GO:0052547	regulation of peptidase activity	11/119	346/18986	0.0317919	5.07228	6.07128	1.14665e-05	0.000433324	0.000351978	KNG1/TIMP2/EFNA1/GAS6/VTN/GPC3/LGALS9/CTSD/SERPINA5/CST3/FURIN	11
GO:0071985	multivesicular body sorting pathway	5/119	49/18986	0.102041	16.2802	8.5055	1.35983e-05	0.00048274	0.000392117	CHMP4B/CHMP2A/CHMP5/CHMP2B/CHMP1B	5
GO:0050819	negative regulation of coagulation	5/119	54/18986	0.0925926	14.7728	8.04912	2.19962e-05	0.0007579	0.000615622	KNG1/PLAU/CD9/VTN/PROCR	5
GO:0001906	cell killing	9/119	264/18986	0.0340909	5.43908	5.76827	4.32997e-05	0.00133488	0.00108429	CXCL12/KNG1/PVR/LGALS9/HAVCR2/DNASE1/FCGR3A/CD59/FCGR3B	9
GO:0097352	autophagosome maturation	5/119	63/18986	0.0793651	12.6624	7.36361	4.67408e-05	0.00140402	0.00114045	CHMP4B/CHMP2A/CHMP5/CHMP2B/CHMP1B	5
GO:0032908	regulation of transforming growth factor beta1 production	3/119	12/18986	0.25	39.8866	10.7013	5.06839e-05	0.0015032	0.00122101	ATP6AP2/FURIN/CD2AP	3
GO:0032905	transforming growth factor beta1 production	3/119	13/18986	0.230769	36.8184	10.2597	6.55878e-05	0.00189719	0.00154104	ATP6AP2/FURIN/CD2AP	3
GO:0050866	negative regulation of cell activation	8/119	219/18986	0.0365297	5.82817	5.70735	7.21934e-05	0.00205064	0.00166568	CD9/ADGRF5/LGALS9/AXL/HAVCR2/SDC4/CD33/PDCD1LG2	8
GO:0032814	regulation of natural killer cell activation	4/119	40/18986	0.1	15.9546	7.51924	0.000112624	0.0029325	0.00238199	GAS6/AXL/HAVCR2/FCGR3A	4
GO:1902115	regulation of organelle assembly	8/119	234/18986	0.034188	5.45457	5.44525	0.000114432	0.0029325	0.00238199	SDCBP/CHMP4B/CHMP2A/CHMP5/CHMP2B/CHMP1B/SDC1/SDC4	8
GO:0050000	chromosome localization	6/119	123/18986	0.0487805	7.78274	5.99349	0.000124961	0.00311471	0.00253	CHMP4B/CHMP2A/CHMP5/CHMP2B/CHMP1B/KPNB1	6
GO:0030100	regulation of endocytosis	9/119	307/18986	0.029316	4.67725	5.15873	0.000137224	0.00337748	0.00274344	CLU/SDCBP/EGF/GAS6/VTN/GPC3/AXL/CD177/PACSIN3	9
GO:0016485	protein processing	8/119	246/18986	0.0325203	5.18849	5.25132	0.000161395	0.00378148	0.0030716	CLEC3B/PLAU/GLG1/CPE/CPM/KLK1/ATP6AP2/FURIN	8
GO:0046006	regulation of activated T cell proliferation	4/119	44/18986	0.0909091	14.5042	7.12213	0.000164092	0.0038066	0.003092	IGFBP2/ICOSLG/LGALS9/PDCD1LG2	4
GO:0002274	myeloid leukocyte activation	8/119	247/18986	0.0323887	5.16749	5.23573	0.000165936	0.00381164	0.0030961	CLU/ADGRF5/LGALS9/HAVCR2/DNASE1/FCGR3A/CD33/CD177	8
GO:0048678	response to axon injury	5/119	86/18986	0.0581395	9.27594	6.1089	0.00020652	0.00452586	0.00367624	APOD/FOLR1/AXL/RTN4RL2/SLC1A1	5
GO:0045862	positive regulation of proteolysis	9/119	325/18986	0.0276923	4.4182	4.93628	0.000210035	0.00452586	0.00367624	CLU/CLEC3B/IST1/EGF/EFNA1/LGALS9/CTSD/FURIN/PACSIN3	9
GO:0050798	activated T cell proliferation	4/119	47/18986	0.0851064	13.5784	6.85683	0.000212503	0.00452586	0.00367624	IGFBP2/ICOSLG/LGALS9/PDCD1LG2	4
GO:0033627	cell adhesion mediated by integrin	5/119	89/18986	0.0561798	8.96327	5.98022	0.000242495	0.00494058	0.0040131	PLAU/EFNA1/VTN/MUC1/PODXL	5
GO:0060070	canonical Wnt signaling pathway	9/119	332/18986	0.0271084	4.32505	4.8541	0.000245916	0.00496709	0.00403463	IGFBP2/COL6A1/GPRC5B/EGF/CDH2/GPC3/FOLR1/SDC1/ATP6AP2	9
GO:0030195	negative regulation of blood coagulation	4/119	50/18986	0.08	12.7637	6.61473	0.000270437	0.00532465	0.00432508	KNG1/PLAU/CD9/VTN	4
GO:0035987	endodermal cell differentiation	4/119	52/18986	0.0769231	12.2728	6.46456	0.000314857	0.00594927	0.00483244	COL6A1/COL4A2/VTN/COL5A1	4
GO:0032946	positive regulation of mononuclear cell proliferation	6/119	148/18986	0.0405405	6.46809	5.30367	0.00034124	0.00627697	0.00509862	IGFBP2/ICOSLG/LGALS9/HAVCR2/FCGR3A/PDCD1LG2	6
GO:0006898	receptor-mediated endocytosis	8/119	275/18986	0.0290909	4.64134	4.83067	0.000342916	0.00627697	0.00509862	CLU/SDCBP/EGF/CD9/VTN/FOLR1/SDC1/CLTC	8
GO:0001909	leukocyte mediated cytotoxicity	6/119	151/18986	0.0397351	6.33958	5.23167	0.000379882	0.00689971	0.00560446	PVR/LGALS9/HAVCR2/DNASE1/FCGR3A/FCGR3B	6
GO:0061448	connective tissue development	8/119	290/18986	0.0275862	4.40127	4.63547	0.000487915	0.00866048	0.00703469	COL6A1/GLG1/BGN/HYAL1/CD2AP/TGFBI/STC1/COL5A1	8
GO:1903902	positive regulation of viral life cycle	3/119	25/18986	0.12	19.1455	7.21003	0.000499281	0.00867446	0.00704604	LGALS9/AXL/FURIN	3
GO:0006929	substrate-dependent cell migration	3/119	27/18986	0.111111	17.7274	6.90763	0.000629184	0.0104552	0.00849245	SDCBP/CSPG4/CD2AP	3
GO:0032963	collagen metabolic process	5/119	111/18986	0.045045	7.18677	5.19169	0.000671258	0.0110758	0.00899656	COL6A1/PCOLCE/CST3/FURIN/COL5A1	5
GO:0031341	regulation of cell killing	5/119	112/18986	0.0446429	7.1226	5.16108	0.000699149	0.0114136	0.00927098	PVR/LGALS9/HAVCR2/DNASE1/CD59	5
GO:0007342	fusion of sperm to egg plasma membrane involved in single fertilization	3/119	29/18986	0.103448	16.5048	6.63601	0.000778855	0.0124048	0.0100761	CD9/FOLR1/SERPINA5	3
GO:0006518	peptide metabolic process	4/119	66/18986	0.0606061	9.66947	5.60314	0.000783572	0.0124048	0.0100761	CPE/CPM/SLC1A1/FURIN	4
GO:0002444	myeloid leukocyte mediated immunity	5/119	116/18986	0.0431034	6.87699	5.04226	0.000819463	0.012636	0.0102639	LGALS9/DNASE1/FCGR3A/CD177/FCGR3B	5
GO:0031100	animal organ regeneration	4/119	67/18986	0.0597015	9.52515	5.55159	0.000829325	0.012636	0.0102639	CXCL12/GAS6/VTN/AXL	4
GO:0070613	regulation of protein processing	4/119	67/18986	0.0597015	9.52515	5.55159	0.000829325	0.012636	0.0102639	CLEC3B/PLAU/GLG1/FURIN	4
GO:1902230	negative regulation of intrinsic apoptotic signaling pathway in response to DNA damage	3/119	30/18986	0.1	15.9546	6.51014	0.000861456	0.0129384	0.0105095	CLU/CXCL12/MUC1	3
GO:0050731	positive regulation of peptidyl-tyrosine phosphorylation	5/119	118/18986	0.0423729	6.76043	4.98495	0.000885107	0.0132089	0.0107293	GPRC5B/EGF/EFNA1/VTN/CSPG4	5
GO:0051346	negative regulation of hydrolase activity	7/119	252/18986	0.0277778	4.43184	4.35551	0.00105962	0.0148664	0.0120756	KNG1/TIMP2/GAS6/VTN/GPC3/SERPINA5/CST3	7
GO:0009988	cell-cell recognition	4/119	73/18986	0.0547945	8.74226	5.26352	0.0011442	0.0155865	0.0126605	CD9/FOLR1/HAVCR2/CD2AP	4
GO:0060562	epithelial tube morphogenesis	8/119	331/18986	0.0241692	3.8561	4.16311	0.00115099	0.0155882	0.0126619	EGF/DDR1/GPC3/FOLR1/COL4A1/MMRN2/SDC4/PODXL	8
GO:0072001	renal system development	8/119	332/18986	0.0240964	3.84449	4.15255	0.00117334	0.0157996	0.0128336	GPC3/COL4A1/SDC1/SDC4/PODXL/AQP2/CD2AP/IFT25	8
GO:0007565	female pregnancy	6/119	189/18986	0.031746	5.06496	4.46036	0.00123022	0.0163773	0.0133028	IGFBP2/IGFBP7/DDR1/LGALS9/HAVCR2/STC1	6
GO:0006516	glycoprotein catabolic process	3/119	34/18986	0.0882353	14.0776	6.06133	0.00124675	0.0164109	0.0133302	MAN1A1/NCCRP1/CST3	3
GO:0030212	hyaluronan metabolic process	3/119	34/18986	0.0882353	14.0776	6.06133	0.00124675	0.0164109	0.0133302	EGF/HYAL1/CLTC	3
GO:0038094	Fc-gamma receptor signaling pathway	3/119	35/18986	0.0857143	13.6754	5.96083	0.00135744	0.0173752	0.0141134	FCGR3A/CD33/FCGR3B	3
GO:0070661	leukocyte proliferation	8/119	341/18986	0.0234604	3.74302	4.05931	0.00139048	0.0176102	0.0143043	CLU/IGFBP2/ICOSLG/LGALS9/HAVCR2/SDC4/FCGR3A/PDCD1LG2	8
GO:0003014	renal system process	5/119	132/18986	0.0378788	6.04342	4.61783	0.00145998	0.018245	0.0148199	GAS6/ADGRF5/AQP2/CD2AP/STC1	5
GO:0061045	negative regulation of wound healing	4/119	78/18986	0.0512821	8.18186	5.04764	0.00146396	0.018245	0.0148199	KNG1/PLAU/CD9/VTN	4
GO:0042267	natural killer cell mediated cytotoxicity	4/119	79/18986	0.0506329	8.07829	5.00677	0.00153465	0.0190196	0.0154491	PVR/LGALS9/HAVCR2/FCGR3A	4
GO:0032886	regulation of microtubule-based process	7/119	269/18986	0.0260223	4.15176	4.13465	0.00154235	0.0190196	0.0154491	CHMP4B/CHMP2A/CHMP5/CHMP2B/CHMP1B/DEFB1/CLTC	7
GO:0007159	leukocyte cell-cell adhesion	9/119	430/18986	0.0209302	3.33934	3.89684	0.00155373	0.0190596	0.0154816	IGFBP2/CXCL12/ICOSLG/LGALS9/HAVCR2/SDC4/OLR1/CD177/PDCD1LG2	9
GO:0000302	response to reactive oxygen species	6/119	200/18986	0.03	4.78639	4.27514	0.00164142	0.0198728	0.0161422	COL6A1/APOD/SOD3/AXL/SDC1/HYAL1	6
GO:0001788	antibody-dependent cellular cytotoxicity	2/119	10/18986	0.2	31.9092	7.7645	0.00169636	0.0198728	0.0161422	FCGR3A/FCGR3B	2
GO:0002855	regulation of natural killer cell mediated immune response to tumor cell	2/119	10/18986	0.2	31.9092	7.7645	0.00169636	0.0198728	0.0161422	PVR/HAVCR2	2
GO:0035457	cellular response to interferon-alpha	2/119	10/18986	0.2	31.9092	7.7645	0.00169636	0.0198728	0.0161422	GAS6/AXL	2
GO:0061626	pharyngeal arch artery morphogenesis	2/119	10/18986	0.2	31.9092	7.7645	0.00169636	0.0198728	0.0161422	ADGRF5/FOLR1	2
GO:2000508	regulation of dendritic cell chemotaxis	2/119	10/18986	0.2	31.9092	7.7645	0.00169636	0.0198728	0.0161422	GAS6/LGALS9	2
GO:0070509	calcium ion import	4/119	84/18986	0.047619	7.59744	4.8127	0.0019241	0.0217786	0.0176902	CXCL12/EGF/STC1/SLC8A2	4
GO:0031589	cell-substrate adhesion	8/119	361/18986	0.0221607	3.53565	3.86298	0.00198791	0.0223927	0.018189	PLAU/APOD/EFNA1/GAS6/VTN/DDR1/AXL/SDC4	8
GO:0051216	cartilage development	6/119	209/18986	0.0287081	4.58027	4.13336	0.00204947	0.0225019	0.0182777	COL6A1/GLG1/BGN/HYAL1/TGFBI/STC1	6
GO:0046689	response to mercury ion	2/119	11/18986	0.181818	29.0084	7.3794	0.00206484	0.0225019	0.0182777	SLC1A1/AQP2	2
GO:0007492	endoderm development	4/119	87/18986	0.045977	7.33546	4.70376	0.00218799	0.0235159	0.0191013	COL6A1/COL4A2/VTN/COL5A1	4
GO:0071675	regulation of mononuclear cell migration	5/119	147/18986	0.0340136	5.42674	4.27899	0.00234043	0.0249214	0.020243	CXCL12/APOD/CD9/GAS6/LGALS9	5
GO:0015850	organic hydroxy compound transport	7/119	292/18986	0.0239726	3.82474	3.86319	0.00245072	0.025749	0.0209152	CLU/CXCL12/EGF/LCAT/SLC44A2/AQP2/FURIN	7
GO:0044706	multi-multicellular organism process	6/119	218/18986	0.0275229	4.39118	3.99942	0.00253002	0.026346	0.0214001	IGFBP2/IGFBP7/DDR1/LGALS9/HAVCR2/STC1	6
GO:0030213	hyaluronan biosynthetic process	2/119	13/18986	0.153846	24.5456	6.74435	0.00290441	0.0292061	0.0237234	EGF/CLTC	2
GO:0032823	regulation of natural killer cell differentiation	2/119	13/18986	0.153846	24.5456	6.74435	0.00290441	0.0292061	0.0237234	GAS6/AXL	2
GO:0097028	dendritic cell differentiation	3/119	46/18986	0.0652174	10.4052	5.07205	0.00299474	0.0299858	0.0243567	GAS6/LGALS9/AXL	3
GO:0046718	symbiont entry into host cell	5/119	159/18986	0.0314465	5.01718	4.03977	0.00328287	0.0321831	0.0261415	GAS6/PVR/LGALS9/AXL/FURIN	5
GO:0001910	regulation of leukocyte mediated cytotoxicity	4/119	98/18986	0.0408163	6.51209	4.34474	0.00336869	0.0324693	0.0263739	PVR/LGALS9/HAVCR2/DNASE1	4
GO:0002291	T cell activation via T cell receptor contact with antigen bound to MHC molecule on antigen presenting cell	2/119	14/18986	0.142857	22.7923	6.47796	0.00337463	0.0324693	0.0263739	LGALS9/HAVCR2	2
GO:1900426	positive regulation of defense response to bacterium	2/119	14/18986	0.142857	22.7923	6.47796	0.00337463	0.0324693	0.0263739	MMRN2/HAVCR2	2
GO:0090279	regulation of calcium ion import	3/119	48/18986	0.0625	9.97164	4.94257	0.00338135	0.0324693	0.0263739	CXCL12/EGF/STC1	3
GO:0006509	membrane protein ectodomain proteolysis	3/119	49/18986	0.0612245	9.76814	4.88064	0.00358557	0.0337187	0.0273888	TIMP2/FURIN/PACSIN3	3
GO:0071559	response to transforming growth factor beta	7/119	313/18986	0.0223642	3.56813	3.63839	0.00359781	0.0337187	0.0273888	COL4A2/SDCBP/GLG1/VASN/FOLR1/FURIN/CD2AP	7
GO:0075294	positive regulation by symbiont of entry into host	2/119	15/18986	0.133333	21.2728	6.23795	0.0038779	0.0351719	0.0285692	LGALS9/FURIN	2
GO:0030101	natural killer cell activation	4/119	102/18986	0.0392157	6.25671	4.22761	0.00388797	0.0351719	0.0285692	GAS6/AXL/HAVCR2/FCGR3A	4
GO:0042157	lipoprotein metabolic process	4/119	102/18986	0.0392157	6.25671	4.22761	0.00388797	0.0351719	0.0285692	APOD/LCAT/CTSD/OLR1	4
GO:0006979	response to oxidative stress	8/119	405/18986	0.0197531	3.15153	3.4759	0.00401138	0.0361487	0.0293627	COL6A1/APOD/SOD3/AXL/SDC1/HYAL1/SLC1A1/CD2AP	8
GO:0002697	regulation of immune effector process	8/119	410/18986	0.0195122	3.1131	3.43528	0.00431647	0.0383087	0.0311171	GPRC5B/PVR/LGALS9/AXL/HAVCR2/DNASE1/CD177/CD59	8
GO:0001771	immunological synapse formation	2/119	16/18986	0.125	19.9433	6.02017	0.00441378	0.0388778	0.0315794	HAVCR2/CD2AP	2
GO:0031103	axon regeneration	3/119	54/18986	0.0555556	8.86368	4.5957	0.00471903	0.0412563	0.0335114	APOD/FOLR1/RTN4RL2	3
GO:0036293	response to decreased oxygen levels	7/119	331/18986	0.021148	3.37409	3.46052	0.00487324	0.0422889	0.0343502	CXCL12/PLAU/COL6A1/VASN/SOD3/SLC1A1/STC1	7
GO:0002524	hypersensitivity	2/119	19/18986	0.105263	16.7943	5.47024	0.00621299	0.0501967	0.0407734	FCGR3A/FCGR3B	2
GO:0060749	mammary gland alveolus development	2/119	19/18986	0.105263	16.7943	5.47024	0.00621299	0.0501967	0.0407734	EGF/DDR1	2
GO:0035455	response to interferon-alpha	2/119	20/18986	0.1	15.9546	5.3141	0.00687519	0.0536952	0.0436152	GAS6/AXL	2
GO:0043691	reverse cholesterol transport	2/119	20/18986	0.1	15.9546	5.3141	0.00687519	0.0536952	0.0436152	CLU/LCAT	2
GO:0000280	nuclear division	8/119	451/18986	0.0177384	2.83009	3.12386	0.00754296	0.0572609	0.0465115	CHMP4B/CHMP2A/CHMP5/EGF/CHMP2B/BROX/CHMP1B/KPNB1	8
GO:1905475	regulation of protein localization to membrane	5/119	194/18986	0.0257732	4.11202	3.46006	0.00755993	0.0572609	0.0465115	CDH2/GPC3/SLC1A1/CLTC/SPTBN1	5
GO:1902004	positive regulation of amyloid-beta formation	2/119	21/18986	0.0952381	15.1949	5.16883	0.00756794	0.0572609	0.0465115	CLU/EFNA1	2
GO:0001952	regulation of cell-matrix adhesion	4/119	125/18986	0.032	5.10548	3.65733	0.00794605	0.0592917	0.0481611	PLAU/APOD/DDR1/SDC4	4
GO:0070050	neuron cellular homeostasis	3/119	66/18986	0.0454545	7.2521	4.04078	0.00824613	0.0613355	0.0498212	CHMP2B/ATP6AP2/SLC8A2	3
GO:0098801	regulation of renal system process	2/119	22/18986	0.0909091	14.5042	5.03318	0.00829084	0.0614729	0.0499329	GAS6/STC1	2

## Sheet: Table S7
Table S7. Up-regulated proteins in PUV cases with normal eGFR versus controls.
	Final Integrated			Limma			DEqMS			proDA			ROTS			Wilcoxon			DEP			MSstats			Wilcoxon (Mascot)			Other integrated methods
ID	LogFC	P value	adjusted P value	LogFC	P value	adjusted P value	LogFC	P value	adjusted P value	LogFC	P value	adjusted P value	LogFC	P value	adjusted P value	LogFC	P value	adjusted P value	LogFC	P value	adjusted P value	LogFC	P value	adjusted P value	LogFC	P value	adjusted P value	FinalP_empirical	FinalP_Tippett	FinalP_Stouffer	FinaladjP_Tippett	FinaladjP_Stouffer	FinaladjP_empirical
BASP1	1.12084	1.93e-14	7.57e-12	1.03578	0.000355473	0.245534	1.03578	0.000348753	0.232816	0.957042	0.00119217	0.397391	1.03578	0.0004097	0	1.12084	0.00287947	0.719868	1.08	0.000801696	0.0525	0.305589	0.00543984	0.0912105	1.85589	0.0277062	0.684934	0	0.00278662	4.3e-16	0.164172	1.41e-13	0
UPK2	1.02	7.94e-09	7.08e-07	0.989891	0.00267719	0.363105	0.989891	0.00268719	0.368289	0.920538	0.00619079	0.440544	0.989891	0.00334548	0.2	0.972303	0.035463	0.852454	1.02	0.00320056	0.153	-0.107323	0.319278	0.712527	0.895391	0.00884618	0.631246	0	0.0212179	6.85e-10	0.433182	5.85e-08	0
UPK1A	0.929	1.32e-08	1.04e-06	0.88326	0.00250293	0.363105	0.88326	0.00252036	0.368289	0.8382	0.00678183	0.440544	0.88326	0.0027086	0.176471	0.871935	0.0288056	0.834944	0.929	0.00389875	0.166	-0.072761	0.473868	0.824689	1.16609	0.145566	0.832085	0	0.0198489	2.46e-09	0.421943	1.73e-07	0
DCD	1.12985	1.63e-08	1.23e-06	1.07224	0.00201209	0.363105	1.07224	0.00198692	0.368289	0.917634	0.0109419	0.440544	1.07224	0.00270895	0.176471	1.12985	0.0524259	0.852454	1.05	0.00619009	0.188	0.136875	0.17185	0.567231	1.3156	0.140446	0.832085	0	0.0157852	1.33e-09	0.387489	1.04e-07	0
KRT6B	1.34022	1.94e-08	1.36e-06	1.12515	0.00333204	0.363105	1.12515	0.00333442	0.368289	0.984817	0.00966185	0.440544	1.12515	0.004648	0.206897	1.34022	0.0089307	0.829666	1.13	0.00446107	0.173	-0.0268072	0.843707	0.96055	0.865068	0.0902366	0.762319	0	0.0263475	1.41e-08	0.498427	6.73e-07	0
KRT2	1.15904	4.46e-08	2.82e-06	1.1462	0.0031525	0.363105	1.1462	0.00319323	0.368289	1.03765	0.0116426	0.440544	1.1462	0.00445753	0.206897	1.15904	0.0524259	0.852454	1.08	0.00613741	0.188	-0.0623025	0.541558	0.850516	0.756812	0.0385145	0.713262	0	0.0249435	6.79e-09	0.480687	4.04e-07	0
IGA2	0.859476	1.91e-07	9.14e-06	0.598523	0.0226181	0.565452	0.598523	0.0228465	0.567426	0.513544	0.0602698	0.696192	0.598523	0.0208138	0.390244	0.859476	0.00150469	0.719868	0.557	0.0395911	0.45	0.355602	0.00443115	0.0873991	NA	NA	NA	1e-05	0.0104854	8.36e-09	0.322699	4.61e-07	0.000322188
KRT77	0.967	1.96e-07	9.17e-06	0.883059	0.00683803	0.42296	0.883059	0.00686023	0.425151	0.885364	0.0129615	0.440544	0.883059	0.00797733	0.268293	0.954997	0.0232306	0.829666	0.967	0.00662934	0.191	0.0454314	0.765174	0.934911	1.95481	0.0431682	0.713262	0	0.0518203	5.77e-08	0.623953	2.35e-06	0
KRT10	1.09182	2.14e-07	9.79e-06	1.03416	0.00553954	0.42296	1.03416	0.00558147	0.425151	0.945276	0.0147193	0.449673	1.03416	0.00726725	0.25641	1.09182	0.0524259	0.852454	0.972	0.00941588	0.232	-0.0741464	0.470568	0.821016	0.777342	0.0424657	0.713262	0	0.0434665	2.09e-08	0.560175	9.54e-07	0
FLG2	1.16044	2.21e-07	9.86e-06	1.05569	0.00438821	0.388242	1.05569	0.00434294	0.394643	0.882729	0.0193111	0.492889	1.05569	0.00584325	0.235294	1.16044	0.0524259	0.852454	1.06	0.0106771	0.247	0.179266	0.222023	0.626185	2.94276	0.0987626	0.770542	0	0.0342199	1.37e-08	0.548646	6.71e-07	0
CDSN	0.859	3.06e-07	1.28e-05	0.811157	0.00696216	0.42296	0.811157	0.0069967	0.425151	0.803472	0.0113147	0.440544	0.811157	0.0074732	0.25641	0.700382	0.0232306	0.829666	0.859	0.00830133	0.217	0.245992	0.0746431	0.399641	0.132663	0.378392	0.939697	0	0.0543588	1.13e-07	0.627653	4.19e-06	0
S100P	1.35587	3.9e-07	1.5e-05	1.35587	0.00627692	0.42296	1.35587	0.0062628	0.425151	0.97306	0.0728556	0.71264	1.35587	0.0094044	0.288889	1.33407	0.0089307	0.829666	1.35	0.00503632	0.179	0.115587	0.502526	0.839947	1.62573	0.0672445	0.725726	0	0.0395874	5.87e-08	0.551468	2.35e-06	0
LSR	1.66561	8.93e-07	3.25e-05	1.42477	0.00114432	0.363105	1.42477	0.0011427	0.368289	-0.137716	0.677148	0.968046	1.42477	0.00194232	0.153846	1.66561	0.00287947	0.719868	0.0704	0.859868	0.959	0.05855	0.587474	0.868431	-1.52001	0.456732	0.969658	1e-05	0.00910511	2.66e-05	0.30844	0.000453843	0.000322188
HRNR	0.77	1.54e-06	5.3e-05	0.727333	0.0116424	0.501479	0.727333	0.011526	0.501193	0.671206	0.021161	0.492889	0.727333	0.011821	0.314815	0.646119	0.0630128	0.885365	0.77	0.0155739	0.284	0.153033	0.303929	0.70309	1.35027	0.0327689	0.689827	1e-05	0.0885726	8.22e-08	0.818998	3.23e-06	0.000322188
KPRP	0.867	1.91e-06	6.24e-05	0.803046	0.00697884	0.42296	0.803046	0.007015	0.425151	0.774012	0.0159786	0.463149	0.803046	0.0074094	0.25641	0.797631	0.0892096	0.905681	0.867	0.00857906	0.221	0.0188786	0.886422	0.967215	2.00403	0.249556	0.907283	1e-05	0.0544859	1.65e-06	0.627653	4.32e-05	0.000322188
GP2	0.955	2.3e-06	7.28e-05	0.843429	0.0240992	0.56704	0.843429	0.0241156	0.567426	0.884365	0.0202434	0.492889	0.843429	0.0292222	0.439394	0.852952	0.165494	0.973435	0.955	0.00593743	0.186	0.299734	0.00907468	0.132624	0.968412	0.467402	0.969658	1e-05	0.046524	1.34e-07	0.578924	4.78e-06	0.000322188
LAMP1	0.624731	3.75e-06	0.00011691	0.493167	0.0257798	0.569703	0.493167	0.0256719	0.577728	0.400447	0.0152889	0.449673	0.493167	0.0185245	0.358974	0.624731	0.075256	0.885365	0.444	0.0173626	0.293	-0.215262	0.0142876	0.179242	0.320015	0.45442	0.969658	1e-05	0.108746	2.27e-07	0.867522	7.83e-06	0.000322188
KRT5	1.08576	6.13e-06	0.000185269	1.00792	0.0101234	0.501479	1.00792	0.0102471	0.501193	0.927602	0.0270946	0.52105	1.00792	0.0131444	0.31746	1.08576	0.075256	0.885365	1.01	0.013709	0.272	-0.0478005	0.669402	0.896721	0.784866	0.109252	0.788286	2e-05	0.0781754	1.24e-06	0.774989	3.44e-05	0.000496867
GHITM	0.79848	6.23e-06	0.000185335	0.560479	0.0164382	0.509051	0.560479	0.0166024	0.517205	0.595577	0.0151924	0.449673	0.560479	0.012536	0.31746	0.79848	0.0146896	0.829666	0.614	0.00848088	0.22	-0.0482828	0.646943	0.889869	0.560021	0.478441	0.969658	2e-05	0.0658669	3.71e-06	0.712777	8.68e-05	0.000496867
B2M	1.08851	6.54e-06	0.000190386	0.915671	0.0278501	0.569703	0.915671	0.0279805	0.577728	0.765914	0.128912	0.847791	0.915671	0.0351888	0.439394	1.08851	0.0432571	0.852454	0.835	0.0522317	0.515	0.637063	0.00230838	0.0614918	0.619906	0.12898	0.813817	2e-05	0.0183185	3.57e-07	0.410238	1.19e-05	0.000496867
KRT78	0.687	6.59e-06	0.000190386	0.567682	0.0201355	0.543757	0.567682	0.0203006	0.543895	0.630456	0.024079	0.501376	0.567682	0.0167297	0.357143	0.660147	0.075256	0.885365	0.687	0.0134076	0.27	0.147569	0.213476	0.619199	1.54721	0.0924761	0.762319	2e-05	0.10236	3.09e-07	0.867522	1.05e-05	0.000496867
KRT16	1.17084	7.69e-06	0.000212677	0.940729	0.0139526	0.501479	0.940729	0.0137712	0.504466	0.785457	0.0341335	0.593627	0.940729	0.0175257	0.358974	1.17084	0.0232306	0.829666	0.916	0.0191798	0.311	-0.0257607	0.844803	0.96055	0.699019	0.0528729	0.725726	2e-05	0.105003	2.86e-06	0.867522	6.84e-05	0.000496867
JUP	0.886997	9.7e-06	0.000261079	0.779174	0.0125331	0.501479	0.779174	0.012578	0.504466	0.696581	0.0322099	0.568352	0.779174	0.0137423	0.31746	0.886997	0.0232306	0.829666	0.799	0.0222893	0.34	0.0120952	0.936386	0.977751	1.12782	0.0582162	0.725726	2e-05	0.0959749	8.82e-06	0.856236	0.000182271	0.000496867
KRT6A	1.32243	1.14e-05	0.000290757	1.0534	0.014799	0.501479	1.0534	0.0146337	0.504466	0.872826	0.0435084	0.611003	1.0534	0.0196012	0.379747	1.32243	0.0288056	0.834944	1.02	0.0207844	0.326	0.079849	0.553386	0.857362	0.854034	0.0678257	0.725726	2e-05	0.111246	1.32e-06	0.87205	3.61e-05	0.000496867
KRT14	1.11299	1.21e-05	0.000305148	0.969138	0.0146399	0.501479	0.969138	0.0147672	0.504466	0.902795	0.0247986	0.501376	0.969138	0.0186924	0.358974	1.11299	0.0524259	0.852454	0.983	0.0130717	0.268	-0.00645825	0.958522	0.987546	0.749141	0.134662	0.825491	2e-05	0.099912	1.37e-05	0.86535	0.000274448	0.000496867
CD63	0.801674	1.52e-05	0.000369263	0.559689	0.0329761	0.615114	0.559689	0.0324257	0.61389	0.54748	0.0252124	0.501376	0.559689	0.0308699	0.439394	0.801674	0.0232306	0.829666	0.62	0.0174883	0.294	-0.171725	0.079991	0.411071	0.516031	0.290226	0.920523	2e-05	0.131636	8.25e-07	0.899399	2.45e-05	0.000496867
GDPD3	0.713136	2.82e-05	0.000651994	0.413099	0.051719	0.658922	0.413099	0.0521876	0.657188	0.713136	0.00514798	0.440544	0.413099	0.0380619	0.455882	0.438481	0.0432571	0.852454	0.311	0.302218	0.884	0.317002	0.0125714	0.16478	1.4347	0.241985	0.907283	5e-05	0.0404494	2.72e-06	0.551468	6.59e-05	0.00117159
SERPINB1	0.926116	3.46e-05	0.000773204	0.677062	0.0732102	0.735781	0.677062	0.0732377	0.741437	0.5011	0.275325	0.904466	0.677062	0.0866681	0.676596	0.926116	0.00208924	0.719868	0.894	0.0325039	0.414	0.676329	0.0074038	0.11358	2.38944	0.821256	0.98608	5e-05	0.0165922	6.68e-06	0.397828	0.000149127	0.00117159
RARRES1	0.636558	4.42e-05	0.000954367	0.402016	0.0767775	0.745413	0.402016	0.0772641	0.750137	0.636558	0.0150789	0.449673	0.402016	0.0658162	0.582915	0.54705	0.0288056	0.834944	0.492	0.0310514	0.405	0.254091	0.0812293	0.413332	2.654	0.00487771	0.585793	7e-05	0.114453	1.84e-06	0.87496	4.68e-05	0.00151937
APOA4	0.868731	5.37e-05	0.00107614	0.666186	0.0923745	0.796332	0.666186	0.0917805	0.791331	0.576411	0.11018	0.810614	0.666186	0.110038	0.733577	0.868731	0.123005	0.953531	0.669	0.0583157	0.542	0.576576	0.00125387	0.0459126	0.717843	0.0328466	0.689827	8e-05	0.00998709	4.79e-06	0.319934	0.000110603	0.00161725
EXTL2	1.5419	5.76e-05	0.00114309	0.868116	0.0236154	0.56704	0.868116	0.0236254	0.567426	-0.61889	0.0864129	0.740217	0.868116	0.0290003	0.439394	1.5419	0.00519604	0.799391	0.3	0.355995	0.901	0.257232	0.104003	0.464202	NA	NA	NA	8e-05	0.0358102	7.96e-06	0.551468	0.000166311	0.00161725
CAT	0.947926	6.21e-05	0.00121944	0.647609	0.0563823	0.664736	0.647609	0.056458	0.670544	0.559199	0.128624	0.847791	0.647609	0.0644154	0.582474	0.947926	0.0232306	0.829666	0.702	0.0663977	0.574	0.466234	0.00487563	0.0894122	1.30861	0.80805	0.98608	8e-05	0.0383459	4.98e-06	0.551468	0.000113635	0.00161725
KRT1	0.937	7.89e-05	0.00151892	0.869574	0.0326367	0.615114	0.869574	0.0326205	0.61389	0.91677	0.0345816	0.595043	0.869574	0.0406892	0.468531	0.934194	0.123005	0.953531	0.937	0.0224682	0.341	-0.0798908	0.462613	0.818165	0.608037	0.0380612	0.713262	8e-05	0.166229	7.32e-06	0.970278	0.000158306	0.00161725
CASP14	0.993252	9.66e-05	0.00175717	0.904454	0.0167987	0.509051	0.904454	0.0168092	0.517205	0.718185	0.0703987	0.71264	0.904454	0.0207838	0.390244	0.993252	0.0892096	0.905681	0.923	0.0163703	0.288	-0.0225601	0.904718	0.974248	1.94058	0.363899	0.933453	0.00012	0.123699	6.48e-05	0.89084	0.00101835	0.00224946
LBP	1.1464	0.000101594	0.00183055	1.0267	0.0107075	0.501479	1.0267	0.0107071	0.501193	-0.742536	0.0685065	0.71264	1.0267	0.014034	0.31746	1.1464	0.0524259	0.852454	0.15	0.684325	0.948	0.126588	0.395331	0.77458	-2.66859	0.102614	0.775756	0.00012	0.0825145	3.92e-05	0.80257	0.000631125	0.00224946
LYZ	0.794264	0.000164034	0.00276913	0.632012	0.10732	0.814432	0.632012	0.107209	0.814599	0.571819	0.122778	0.846743	0.632012	0.126969	0.738994	0.794264	0.0892096	0.905681	0.681	0.0801262	0.627	0.529211	0.0010547	0.0404496	1.33879	0.0645785	0.725726	0.0002	0.00840649	2.03e-05	0.2938	0.000368628	0.00340826
GGCT	1.02591	0.000164963	0.00276913	0.812631	0.0395424	0.646547	0.812631	0.0395469	0.64831	0.644133	0.0914057	0.755029	0.812631	0.0484683	0.521212	1.02591	0.0114962	0.829666	0.819	0.0410742	0.456	0.171912	0.310662	0.705926	1.4763	0.217703	0.907283	0.0002	0.0883532	1.49e-05	0.818998	0.000287682	0.00340826
SGSH	0.619	0.000168294	0.00280109	0.518979	0.0343914	0.619664	0.518979	0.0337639	0.61389	0.548721	0.0182707	0.492889	0.518979	0.0298299	0.439394	0.446107	0.165494	0.973435	0.619	0.0108436	0.248	-0.0331592	0.7795	0.939991	0.594066	0.290979	0.920523	0.0002	0.0835269	6.81e-05	0.804824	0.00105353	0.00340826
FBLN1	0.641197	0.000174499	0.00285597	0.641197	0.0253796	0.569703	0.641197	0.0249737	0.577728	0.547787	0.0557348	0.675573	0.641197	0.0256887	0.421053	0.629702	0.0892096	0.905681	0.598	0.0390228	0.447	0.0999906	0.357904	0.745692	0.416632	0.209852	0.904163	0.0002	0.183172	1.65e-05	0.97968	0.000308965	0.00340826
ARG1	0.889821	0.00023781	0.00373647	0.603386	0.0475133	0.646547	0.603386	0.0476401	0.649856	0.889821	0.0246724	0.501376	0.603386	0.0511363	0.52381	0.651656	0.165494	0.973435	0.627	0.136237	0.757	0.443066	0.0568643	0.345355	2.69833	0.0421987	0.713262	0.00027	0.181151	1.35e-05	0.97968	0.000273243	0.00445392
CAMP	0.746	0.000260662	0.00403103	0.681903	0.0596036	0.681398	0.681903	0.0596482	0.675533	0.640056	0.0628357	0.702075	0.681903	0.0698875	0.60396	0.616569	0.123005	0.953531	0.746	0.0402535	0.452	0.404884	0.0250619	0.239164	1.36707	0.0822176	0.746892	0.00028	0.183763	1.56e-05	0.97968	0.000296696	0.00454614
SCUBE2	0.683	0.000283558	0.00431711	0.602473	0.0594983	0.681398	0.602473	0.059172	0.675533	0.595724	0.0410456	0.603612	0.602473	0.0659956	0.582915	0.402332	0.035463	0.852454	0.683	0.0224454	0.341	0.170729	0.352177	0.741662	0.747303	0.0711746	0.7273	0.0003	0.166073	2.43e-05	0.970278	0.000434569	0.00479535
KRT9	0.869335	0.000309485	0.00463991	0.81648	0.0256334	0.569703	0.81648	0.0257731	0.577728	0.685666	0.0765352	0.725452	0.81648	0.0306917	0.439394	0.869335	0.075256	0.885365	0.72	0.0520077	0.514	-0.0486221	0.67622	0.902353	0.37037	0.108203	0.788286	0.00038	0.187583	5.57e-05	0.981716	0.000882881	0.00598137
CD109	0.672	0.00037642	0.00547621	0.597119	0.0329323	0.615114	0.597119	0.0330759	0.61389	0.572957	0.0458062	0.621817	0.597119	0.0328638	0.439394	0.509061	0.0892096	0.905681	0.672	0.0133149	0.27	0.0841306	0.38797	0.767771	-0.0654553	0.376309	0.939697	0.00042	0.101685	0.000380601	0.867522	0.00464286	0.00641511
DSC1	0.787426	0.000464169	0.00660599	0.594665	0.0335237	0.615114	0.594665	0.0336694	0.61389	0.787426	0.061192	0.696192	0.594665	0.0334549	0.439394	0.696892	0.035463	0.852454	0.598	0.101755	0.69	-0.0145481	0.933938	0.977751	3.28041	0.0549206	0.725726	0.00051	0.238312	0.00027676	0.999995	0.00352959	0.00762044
DSP	0.627322	0.000544162	0.00757968	0.563627	0.0432701	0.646547	0.563627	0.0434442	0.649117	0.514094	0.0699035	0.71264	0.563627	0.0435608	0.489933	0.627322	0.123005	0.953531	0.583	0.0552337	0.529	-0.130904	0.305883	0.70309	1.39026	0.0822094	0.746892	0.0006	0.298036	4.05e-05	0.999995	0.000647476	0.00877447
KRT80	0.725298	0.000652271	0.0088349	0.547287	0.0364519	0.626966	0.547287	0.036649	0.628116	0.725298	0.031982	0.568352	0.547287	0.0342135	0.439394	0.5274	0.165494	0.973435	0.674	0.0337748	0.421	0.0608107	0.689931	0.911836	3.13867	0.0435147	0.713262	0.00074	0.228977	0.000167892	0.999995	0.00224313	0.0105233
KRT17	0.932211	0.000761036	0.0101679	0.695923	0.0468263	0.646547	0.695923	0.0465627	0.649856	0.584534	0.0842236	0.740217	0.695923	0.0544048	0.537572	0.932211	0.0432571	0.852454	0.702	0.05679	0.535	0.0679772	0.601913	0.874167	1.15162	0.0747556	0.7273	0.00082	0.29796	0.000105878	0.999995	0.00151785	0.0115023
SPAST	0.905739	0.000807553	0.0106445	0.905739	0.0203909	0.543757	0.905739	0.0203961	0.543895	-0.437019	0.294647	0.914865	0.905739	0.0253933	0.421053	0.813847	0.0432571	0.852454	0.298	0.394313	0.911	#NAME?	NA	0	NA	NA	NA	0.00092	0.116275	0.000234964	0.881471	0.00305609	0.0127318
SERPINB12	0.884762	0.0011933	0.0147399	0.798739	0.046296	0.646547	0.798739	0.0462957	0.649856	0.70069	0.0619611	0.696192	0.798739	0.0567601	0.551136	0.884762	0.217563	0.973435	0.81	0.0376835	0.441	0.0271311	0.875859	0.965356	2.37048	0.017438	0.647239	0.00121	0.264566	0.000474497	0.999995	0.00551427	0.0156919
S100A11	0.73	0.00125656	0.0150481	0.690347	0.0463698	0.646547	0.690347	0.046106	0.649856	0.61176	0.072493	0.71264	0.690347	0.0536277	0.537572	0.594969	0.190316	0.973435	0.73	0.0441307	0.473	0.160696	0.258542	0.662673	0.671209	0.146241	0.832085	0.00132	0.303072	0.000120048	0.999995	0.00169622	0.0165966
RAB21	0.593	0.00140305	0.0162094	0.451157	0.0434624	0.646547	0.451157	0.0438262	0.649117	0.59192	0.0681771	0.71264	0.451157	0.0338628	0.439394	0.303967	0.190316	0.973435	0.593	0.177842	0.808	0.301152	0.157556	0.548358	NA	NA	NA	0.00162	0.214273	0.000155382	0.999995	0.0020902	0.0194212
CSTA	0.682	0.00152015	0.017358	0.665126	0.0444321	0.646547	0.665126	0.0440941	0.649117	0.60417	0.046765	0.621817	0.665126	0.0502134	0.521212	0.52013	0.314999	0.993102	0.682	0.0299996	0.398	-0.0106346	0.928119	0.976774	1.0116	0.086134	0.762319	0.00161	0.216254	0.00103926	0.999995	0.0106864	0.0194142
ERLIN2	0.889	0.00196056	0.0213919	0.558053	0.0487214	0.650562	0.558053	0.048898	0.651974	0.873468	0.043339	0.611003	0.558053	0.0498644	0.521212	0.543573	0.352681	0.993102	0.889	0.0317557	0.409	-0.0395593	0.665963	0.896257	NA	NA	NA	0.00214	0.202199	0.000677418	0.999995	0.00755937	0.0242455
IGLV1-51	0.956525	0.00351399	0.0361334	0.637535	0.0763717	0.74509	0.637535	0.0760256	0.745349	0.567355	0.0902107	0.754901	0.637535	0.088831	0.676596	0.956525	0.0288056	0.834944	0.653	0.0492122	0.501	0.089434	0.542443	0.851061	-0.185579	0.842979	0.990122	0.00355	0.208503	0.000933103	0.999995	0.00974639	0.0383251
ASAP2	1.19333	0.00376593	0.0379297	0.786702	0.110398	0.814432	0.786702	0.110303	0.814599	0.766614	0.189774	0.878588	0.786702	0.136257	0.747059	0.825624	0.352681	0.993102	0.753	0.212197	0.837	1.19333	0.00434579	0.086749	NA	NA	NA	0.00396	0.0300268	0.000937916	0.523576	0.00974639	0.0418745
ATF6	0.685256	0.00396611	0.0395403	0.685256	0.050214	0.656392	0.685256	0.0502697	0.65712	-0.650725	0.120031	0.841706	0.685256	0.0582582	0.558011	0.50403	0.393048	0.993102	0.326	0.415881	0.915	-0.376767	0.0384102	0.286142	NA	NA	NA	0.00418	0.239798	0.000872358	0.999995	0.00926115	0.0437521
VCAN	0.646615	0.00452597	0.0436176	0.539868	0.0801487	0.759596	0.539868	0.0803105	0.757646	0.646615	0.0132803	0.442675	0.539868	0.0873446	0.676596	0.585355	0.14314	0.973435	0.523	0.096396	0.676	-0.0159323	0.923707	0.975381	1.21718	0.176299	0.871666	0.00481	0.101433	0.00298816	0.867522	0.0248676	0.0485827
LORICRIN	1.24151	0.00512954	0.0486687	0.391155	0.32747	0.916687	0.391155	0.327471	0.917829	1.24151	0.00472459	0.440544	0.391155	0.361074	0.930095	-0.111578	0.684211	0.993102	0.808	0.0368433	0.437	0.283692	0.0459432	0.319624	3.17553	0.0912944	0.762319	0.00549	0.0371776	0.00303266	0.551468	0.0250258	0.0546878

## Sheet: Table S8
Table S8. Down-regulated proteins in PUV cases with normal eGFR versus controls.
	Final Integrated			Limma			DEqMS			proDA			ROTS			Wilcoxon			DEP			MSstats			Wilcoxon (Mascot)			Other integrated methods
ID	LogFC	P value	adjusted P value	LogFC	P value	adjusted P value	LogFC	P value	adjusted P value	LogFC	P value	adjusted P value	LogFC	P value	adjusted P value	LogFC	P value	adjusted P value	LogFC	P value	adjusted P value	LogFC	P value	adjusted P value	LogFC	P value	adjusted P value	FinalP_empirical	FinalP_Tippett	FinalP_Stouffer	FinaladjP_Tippett	FinaladjP_Stouffer	FinaladjP_empirical
CLU	-1.34742	1.01155e-23	1.98668e-20	-1.18776	8.21339e-05	0.164268	-1.18776	8.70803e-05	0.174161	-1.28897	0.000121051	0.211903	-1.18776	0.00011595	0	-1.34742	0.000487129	0.719868	-1.24	8.07228e-05	0.0059	-0.591339	9.26888e-06	0.00362993	-0.975604	0.000761837	0.585793	0	7.41486e-05	1.66097e-26	0.0289122	3.26214e-23	0
CPE	-0.851506	4.09981e-18	4.02602e-15	-0.820349	0.000368301	0.245534	-0.820349	0.000349224	0.232816	-0.765243	0.000338096	0.211903	-0.820349	0.00022985	0	-0.851506	0.00287947	0.719868	-0.747	0.000660282	0.0493	-0.544254	8.01589e-05	0.00976524	-1.27351	0.0016219	0.585793	0	0.000641091	1.596e-20	0.0777606	1.56727e-17	0
B4GAT1	-0.744137	1.45147e-16	9.50226e-14	-0.743674	0.000970747	0.363105	-0.743674	0.000990358	0.368289	-0.732421	0.00194175	0.431499	-0.743674	0.0005639	0	-0.744137	0.00388621	0.799391	-0.651	0.00439973	0.172	-0.586869	3.46607e-06	0.00311303	-0.944641	0.0072695	0.585793	0	2.77283e-05	1.49647e-18	0.0247956	9.79688e-16	0
CHMP5	-0.663684	7.56875e-15	3.71625e-12	-0.64927	0.00184327	0.363105	-0.64927	0.00186051	0.368289	-0.663684	0.000239902	0.211903	-0.64927	0.000834075	0.1	-0.561005	0.00684146	0.804877	-0.629	0.000836846	0.0532	-0.418206	0.00021178	0.0160923	-1.12285	0.0452655	0.725726	0	0.00169299	8.16249e-17	0.116781	4.00778e-14	0
CLEC3B	-0.934123	3.07343e-14	1.00603e-11	-0.889524	0.00327264	0.363105	-0.889524	0.00327287	0.368289	-0.934123	0.00280519	0.440544	-0.889524	0.00365708	0.2	-0.722208	0.0524259	0.852454	-0.908	0.00187333	0.113	-0.626936	2.93972e-06	0.00311303	-0.740556	0.00486351	0.585793	0	2.35175e-05	9.02609e-16	0.0247956	2.53246e-13	0
IGFBP2	-1.08453	5.02271e-14	1.40923e-11	-1.07657	0.00127543	0.363105	-1.07657	0.00128045	0.368289	-0.954114	0.00892263	0.440544	-1.07657	0.00168873	0.153846	-1.08453	0.0185434	0.829666	-1.07	0.000689249	0.05	-0.58543	0.000321115	0.0207821	-0.908378	0.00961584	0.631246	0	0.00256603	3.95212e-16	0.155622	1.40696e-13	0
TIMP2	-0.632574	1.3606e-13	3.34026e-11	-0.632574	0.00176685	0.363105	-0.632574	0.00172885	0.368289	-0.598344	0.000788299	0.31532	-0.632574	0.0007007	0.1	-0.506186	0.0114962	0.829666	-0.573	0.00308513	0.151	-0.420855	0.000519957	0.0283377	-0.847631	0.0900575	0.762319	0	0.0041521	1.32546e-15	0.20882	3.25401e-13	0
MAN1A1	-0.846941	2.03377e-13	4.43815e-11	-0.846941	0.00344824	0.363105	-0.846941	0.00345081	0.368289	-0.795977	0.00485707	0.440544	-0.846941	0.00363128	0.2	-0.761621	0.0288056	0.834944	-0.79	0.00450721	0.174	-0.714587	2.18796e-05	0.00503473	-0.936316	0.00454061	0.585793	0	0.000175023	2.99488e-15	0.0400997	6.53549e-13	0
ZG16B	-1.06771	3.11146e-11	5.55537e-09	-1.0237	0.00344949	0.363105	-1.0237	0.00349874	0.368289	-1.06771	0.00703163	0.440544	-1.0237	0.00446607	0.206897	-0.894548	0.075256	0.885365	-1.04	0.00388741	0.166	-0.500843	0.000240879	0.0160923	-0.661154	0.0146083	0.647239	0	0.00192541	6.16155e-13	0.120309	1.00844e-10	0
PRSS8	-0.826824	3.82977e-11	6.26806e-09	-0.799332	0.00524408	0.42296	-0.799332	0.00533921	0.425151	-0.826824	0.00318364	0.440544	-0.799332	0.00535823	0.233333	-0.762375	0.0232306	0.829666	-0.805	0.00213714	0.124	-0.452181	0.000960657	0.0387305	-0.407399	0.049031	0.725726	0	0.00765947	4.66614e-13	0.282033	9.16429e-11	0
PLAU	-0.91558	5.76208e-11	8.70517e-09	-0.91558	0.00981592	0.501479	-0.91558	0.00983242	0.501193	-0.913291	0.0105896	0.440544	-0.91558	0.0120107	0.314815	-0.871131	0.0630128	0.885365	-0.912	0.00626352	0.188	-0.696345	4.1062e-05	0.00708663	-0.82476	0.0310874	0.689827	0	0.000328449	1.61642e-12	0.0564385	2.44203e-10	0
COL6A1	-0.660675	9.12575e-11	1.19486e-08	-0.556941	0.0279533	0.569703	-0.556941	0.0285239	0.578937	-0.660675	0.0056579	0.440544	-0.556941	0.0248847	0.421053	-0.63266	0.035463	0.852454	-0.617	0.00645688	0.19	-0.620666	2.06958e-05	0.00503473	-0.382998	0.0113076	0.647239	0	0.000165554	3.79471e-12	0.0400997	4.96853e-10	0
COL4A2	-0.721454	2.22957e-10	2.73583e-08	-0.721454	0.00663792	0.42296	-0.721454	0.00646988	0.425151	-0.67698	0.00523207	0.440544	-0.721454	0.00607525	0.235294	-0.63334	0.0524259	0.852454	-0.657	0.00586605	0.186	-0.532758	0.000694247	0.032677	-0.734809	0.0185752	0.651428	0	0.0055405	3.40845e-12	0.243075	4.78157e-10	0
BGN	-0.702717	2.36808e-10	2.73583e-08	-0.592223	0.0116201	0.501479	-0.592223	0.0117456	0.501193	-0.605651	0.00521743	0.440544	-0.592223	0.00873475	0.272727	-0.702717	0.00519604	0.799391	-0.53	0.0140794	0.275	-0.279363	0.0640592	0.368518	-1.58406	0.00104033	0.585793	0	0.0017831	4.86453e-12	0.116781	5.61996e-10	0
COL4A1	-0.765	2.71914e-09	2.81074e-07	-0.763053	0.0015706	0.363105	-0.763053	0.00159435	0.368289	-0.710271	0.00858275	0.440544	-0.763053	0.00114515	0.1	-0.643863	0.0288056	0.834944	-0.765	0.00275608	0.143	-0.0270594	0.75765	0.934186	-1.21339	0.0608831	0.725726	0	0.00912457	1.85312e-09	0.30844	1.34797e-07	0
CXCL12	-0.900728	3.21518e-09	3.1573e-07	-0.869444	0.0108861	0.501479	-0.869444	0.0109097	0.501193	-0.820399	0.0712938	0.71264	-0.869444	0.0129009	0.31746	-0.900728	0.0288056	0.834944	-0.768	0.0256216	0.367	-0.700959	7.05314e-05	0.00912941	-1.38309	0.0145754	0.647239	0	0.000564112	1.36156e-10	0.0727	1.33705e-08	0
CALB1	-0.732361	3.96324e-09	3.70657e-07	-0.618893	0.0121467	0.501479	-0.618893	0.0120073	0.501193	-0.578651	0.00651119	0.440544	-0.618893	0.0100068	0.297872	-0.732361	0.00105003	0.719868	-0.562	0.0103703	0.243	-0.218562	0.108303	0.474461	-0.896925	0.0678563	0.725726	0	0.00836946	8.96605e-11	0.2938	9.26806e-09	0
APOD	-0.881136	9.13998e-09	7.80475e-07	-0.727846	0.0221242	0.563808	-0.727846	0.0225097	0.567426	-0.881136	0.0143054	0.449673	-0.727846	0.0243763	0.421053	-0.763609	0.105122	0.953531	-0.825	0.0114429	0.254	-0.427798	0.00156792	0.05174	-0.693663	0.00776914	0.585793	0	0.0124747	2.5452e-10	0.348933	2.27217e-08	0
PACSIN3	-0.805698	1.11556e-08	9.12898e-07	-0.641247	0.00253149	0.363105	-0.641247	0.00258268	0.368289	-0.805698	0.00185814	0.431499	-0.641247	0.00128137	0.1	-0.596188	0.075256	0.885365	-0.708	0.0658829	0.572	-0.186884	0.141293	0.532031	-3.54865	0.108318	0.788286	0	0.0102051	8.49156e-10	0.319934	6.94892e-08	0
VTN	-0.608147	1.70519e-08	1.24037e-06	-0.550403	0.0152951	0.501479	-0.550403	0.0159677	0.517205	-0.573146	0.012996	0.440544	-0.550403	0.0109796	0.3	-0.608147	0.0232306	0.829666	-0.53	0.0136165	0.272	-0.258199	0.0102435	0.14334	-0.436712	0.00726301	0.585793	0	0.0790693	2.25162e-10	0.7801	2.1058e-08	0
SDCBP	-0.633519	5.66039e-08	3.36879e-06	-0.53476	0.0589147	0.681398	-0.53476	0.0597785	0.675533	-0.607493	0.0126492	0.440544	-0.53476	0.0606671	0.567568	-0.470644	0.217563	0.973435	-0.57	0.0167748	0.29	-0.633519	2.54067e-05	0.00526173	-0.879866	0.0944949	0.762319	0	0.000203236	9.88828e-09	0.0419072	5.2488e-07	0
EGF	-0.706132	6.44154e-08	3.72093e-06	-0.529875	0.0816805	0.760387	-0.529875	0.0818817	0.762104	-0.706132	0.016524	0.472115	-0.529875	0.0884164	0.676596	-0.461922	0.217563	0.973435	-0.658	0.01705	0.292	-0.643709	5.16953e-05	0.00766737	-0.575875	0.0422116	0.713262	0	0.000413488	1.28273e-08	0.0610614	6.62968e-07	0
DAG1	-0.724764	7.7418e-08	4.34425e-06	-0.724764	0.0100857	0.501479	-0.724764	0.010146	0.501193	-0.674768	0.0129272	0.440544	-0.724764	0.00998203	0.297872	-0.620999	0.0288056	0.834944	-0.677	0.00660043	0.19	-0.0894128	0.556352	0.85799	-1.33721	0.0247072	0.66025	0	0.0458919	8.44829e-09	0.578924	4.60901e-07	0
PPIC	-0.6366	8.84083e-08	4.82316e-06	-0.625835	0.00682375	0.42296	-0.625835	0.00691133	0.425151	-0.6366	0.0197988	0.492889	-0.625835	0.0048271	0.206897	-0.514124	0.14314	0.973435	-0.555	0.0220813	0.338	-0.333409	0.00332182	0.0764911	-0.819378	0.128853	0.813817	0	0.0262676	5.16573e-09	0.498427	3.32839e-07	0
CDH2	-0.604241	1.50071e-07	7.75629e-06	-0.547736	0.0289162	0.572597	-0.547736	0.0295072	0.584301	-0.560124	0.00955743	0.440544	-0.547736	0.0254493	0.421053	-0.604241	0.123005	0.953531	-0.523	0.0121129	0.26	-0.480569	0.000930657	0.0387305	-0.402671	0.0582162	0.725726	0	0.00742105	6.08908e-09	0.282033	3.73717e-07	0
ATP6AP2	-0.655994	1.7078e-07	8.3853e-06	-0.535071	0.00784384	0.461402	-0.535071	0.00798847	0.46991	-0.655994	0.00807187	0.440544	-0.535071	0.00382975	0.206897	-0.502516	0.0232306	0.829666	-0.395	0.0649417	0.568	-0.283439	0.230012	0.634443	-2.5178	0.0261768	0.66025	0	0.0302305	8.05642e-09	0.523576	4.60901e-07	0
VASN	-0.608492	2.58035e-07	1.12618e-05	-0.424404	0.0752768	0.740295	-0.424404	0.0766298	0.747608	-0.608492	0.00275642	0.440544	-0.424404	0.06794	0.595	-0.373399	0.435872	0.993102	-0.564	0.00427363	0.171	-0.477421	0.000177107	0.0152829	-0.203699	0.146376	0.832085	0	0.00141598	9.2996e-08	0.116781	3.58126e-06	0
CHMP4C	-0.623382	2.71644e-07	1.1598e-05	-0.623382	0.00446478	0.388242	-0.623382	0.0045384	0.394643	-0.612553	0.00852289	0.440544	-0.623382	0.0026933	0.176471	-0.47126	0.035463	0.852454	-0.483	0.160236	0.789	-0.117092	0.100554	0.460722	NA	NA	NA	1e-05	0.0187015	2.25908e-08	0.410238	1.00837e-06	0.000322187
TOLLIP	-0.586649	1.62511e-06	5.50297e-05	-0.586649	0.00971079	0.501479	-0.586649	0.00983229	0.501193	-0.57394	0.0082124	0.440544	-0.586649	0.00672065	0.25641	-0.575517	0.0089307	0.829666	-0.287	0.203511	0.831	-0.221646	0.0613445	0.360922	0.519345	0.23993	0.907283	1e-05	0.0525174	5.54759e-07	0.625959	1.74612e-05	0.000322187
GPRC5B	-0.66876	1.82135e-06	6.06294e-05	-0.650368	0.0562656	0.664736	-0.650368	0.0562254	0.670544	-0.66876	0.0402802	0.603612	-0.650368	0.0643954	0.582474	-0.603773	0.123005	0.953531	-0.651	0.0346431	0.426	-0.639276	0.000221336	0.0160923	-0.638408	0.00451489	0.585793	1e-05	0.00176932	1.5432e-07	0.116781	5.41223e-06	0.000322187
LCAT	-0.609529	2.2843e-06	7.28077e-05	-0.534841	0.0369266	0.626966	-0.534841	0.0367865	0.628116	-0.481112	0.0298625	0.542954	-0.534841	0.0339301	0.439394	-0.609529	0.0232306	0.829666	-0.454	0.0360075	0.433	-0.3451	0.00255576	0.0653453	-0.327355	0.209801	0.904163	1e-05	0.0202641	1.08985e-07	0.426373	4.11628e-06	0.000322187
STK24	-0.756	6.98589e-06	0.000196004	-0.716014	0.00646566	0.42296	-0.716014	0.00652117	0.425151	-0.562133	0.0384163	0.600254	-0.716014	0.00582475	0.235294	-0.611559	0.190316	0.973435	-0.756	0.02675	0.376	-0.111528	0.308433	0.704261	2.52981	0.500015	0.969658	2e-05	0.045659	9.89494e-07	0.578924	2.90055e-05	0.000496867
NCCRP1	-0.718371	8.20246e-06	0.000223745	-0.647131	0.00202469	0.363105	-0.647131	0.00206894	0.368289	0.592786	0.257378	0.901499	-0.647131	0.0009495	0.1	-0.617053	0.0524259	0.852454	0.242	0.460602	0.923	-0.718371	0.206097	0.610624	0.715988	0.340128	0.933453	2e-05	0.0075708	2.14681e-05	0.282033	0.00038682	0.000496867
AMY1B	-1.48209	1.47285e-05	0.000361585	-1.1787	0.0236801	0.56704	-1.1787	0.0234866	0.567426	-0.971834	0.0711337	0.71264	-1.1787	0.0322415	0.439394	-1.48209	0.0232306	0.829666	-1.13	0.0270074	0.378	-0.396902	0.0547687	0.340618	NA	NA	NA	2e-05	0.15171	6.50968e-07	0.929631	1.96693e-05	0.000496867
IGFBP7	-0.647622	1.83352e-05	0.000439149	-0.274496	0.266954	0.906051	-0.274496	0.269117	0.908306	-0.467317	0.0449019	0.615094	-0.274496	0.268567	0.876667	-0.334763	0.165494	0.973435	-0.423	0.0650156	0.568	-0.647622	7.36268e-06	0.00362993	-0.24942	0.18655	0.883034	2e-05	5.88999e-05	2.74407e-05	0.0289122	0.000464599	0.000496867
CST3	-0.768276	1.88895e-05	0.000446975	-0.681084	0.0341977	0.619664	-0.681084	0.0347373	0.620308	-0.768276	0.0199797	0.492889	-0.681084	0.0379762	0.455882	-0.508012	0.165494	0.973435	-0.726	0.0152122	0.282	-0.126104	0.344621	0.737248	-0.59561	0.0294096	0.689827	2e-05	0.104097	1.50177e-06	0.867522	3.98579e-05	0.000496867
AHSG	-1.1104	2.90996e-05	0.000664554	-1.00517	0.0141594	0.501479	-1.00517	0.0142776	0.504466	-1.05279	0.040119	0.603612	-1.00517	0.0183849	0.358974	-1.1104	0.075256	0.885365	-1.01	0.0164572	0.289	0.217935	0.17551	0.571702	-0.397842	0.0546137	0.725726	5e-05	0.107818	5.05554e-06	0.867522	0.000114127	0.00117159
GPRC5C	-0.661631	3.13305e-05	0.000707277	-0.331932	0.197195	0.855512	-0.331932	0.199226	0.859766	-0.434236	0.0647004	0.704324	-0.331932	0.201002	0.819533	-0.218796	0.528849	0.993102	-0.396	0.0942422	0.671	-0.661631	4.50946e-06	0.00311303	-0.343067	0.0366219	0.708024	5e-05	3.60751e-05	8.58102e-05	0.0247956	0.00126715	0.00117159
SLPI	-0.681658	4.6133e-05	0.00097425	-0.626659	0.0146797	0.501479	-0.626659	0.0147914	0.504466	-0.536333	0.0373753	0.59517	-0.626659	0.0129392	0.31746	-0.681658	0.035463	0.852454	-0.497	0.0618102	0.556	-0.0972703	0.357449	0.745692	-0.520271	0.596648	0.978054	7e-05	0.0989449	7.73081e-06	0.860863	0.000163858	0.00151937
CCL15	-0.809425	4.79078e-05	0.00099043	-0.809425	0.0201618	0.543757	-0.809425	0.0201933	0.543895	0.644524	0.00531724	0.440544	-0.809425	0.0236509	0.413793	-0.48979	0.481251	0.993102	0.0343	0.915304	0.962	0.173345	0.032797	0.26429	1.78439	0.00970626	0.631246	7e-05	0.0417546	6.89773e-05	0.557628	0.00105837	0.00151937
HP	-1.49	5.06377e-05	0.0010348	-1.46948	0.0179707	0.536438	-1.46948	0.0179182	0.534872	-1.05706	0.0952846	0.763673	-1.46948	0.0258495	0.421053	-1.02997	0.165494	0.973435	-1.49	0.0200753	0.32	-0.0516638	0.862124	0.96175	-2.44451	0.0943849	0.762319	8e-05	0.134671	2.47113e-05	0.899399	0.000437234	0.00161725
MUC20	-0.6085	8.61321e-05	0.00164236	-0.528107	0.0191769	0.543757	-0.528107	0.0193806	0.543895	-0.422146	0.0761101	0.725452	-0.528107	0.0138656	0.31746	-0.6085	0.0146896	0.829666	-0.446	0.0646418	0.567	-0.197247	0.360635	0.746658	-0.266307	0.877464	0.998993	0.0001	0.105689	2.5608e-05	0.867522	0.00044508	0.00196381
PFKP	-1.23217	0.000102996	0.00183895	-1.08514	0.0134716	0.501479	-1.08514	0.0134595	0.504466	0.370512	0.145649	0.85601	-1.08514	0.018069	0.358974	-1.23217	0.035463	0.852454	0.207	0.581283	0.939	0.306698	0.0600685	0.354421	NA	NA	NA	0.00016	0.0904961	2.49809e-05	0.820334	0.000438057	0.00291965
PSMB3	-0.928131	0.000283321	0.00431711	-0.928131	0.0039441	0.375629	-0.928131	0.00395976	0.38506	0.388342	0.440323	0.955703	-0.928131	0.00467808	0.206897	-0.759913	0.0892096	0.905681	0.143	0.657664	0.946	-0.0536833	0.910832	0.974248	1.10514	0.580555	0.978054	0.0003	0.0311207	0.00175023	0.523576	0.0166866	0.00479535
NRXN1	-0.988012	0.000354231	0.00523091	0.670228	0.0288583	0.572597	0.670228	0.0289468	0.578937	-0.988012	0.0179145	0.492889	0.670228	0.0309494	0.439394	0.886767	0.035463	0.852454	0.532	0.212215	0.837	-0.00370508	0.935738	0.977751	NA	NA	NA	0.00041	0.118859	0.000414252	0.89084	0.00493085	0.0063091
SLC2A13	-0.948008	0.000367335	0.00538392	-0.872433	0.0131436	0.501479	-0.872433	0.0131649	0.504466	0.151034	0.599456	0.966644	-0.872433	0.0157587	0.348485	-0.948008	0.0524259	0.852454	-0.267	0.259536	0.866	-0.212278	0.154328	0.544586	NA	NA	NA	0.00041	0.0884558	0.000137151	0.818998	0.00187059	0.0063091
DEFB1	-1.40155	0.000500474	0.00707144	-1.19723	0.0425055	0.646547	-1.19723	0.0422464	0.649117	-0.548328	0.541657	0.966644	-1.19723	0.0572115	0.553672	-1.40155	0.075256	0.885365	-1.2	0.0296511	0.396	-0.438235	0.0427767	0.308678	NA	NA	NA	0.00058	0.189981	8.28622e-05	0.98551	0.00123289	0.00860403
PSMA5	-0.803515	0.000597595	0.00815053	-0.707823	0.0150631	0.501479	-0.707823	0.015134	0.504466	0.239954	0.654751	0.968012	-0.707823	0.0154258	0.348485	-0.803515	0.00684146	0.804877	0.134	0.714365	0.951	-0.288624	0.144733	0.532966	-0.300297	0.645173	0.978054	0.00065	0.0534389	0.00235191	0.626085	0.0207137	0.00930764
PLCD1	-0.880319	0.000882008	0.0114719	-0.880319	0.0114415	0.501479	-0.880319	0.0114625	0.501193	0.264696	0.45979	0.955703	-0.880319	0.0137109	0.31746	-0.777675	0.123005	0.953531	-0.135	0.589756	0.94	#NAME?	NA	0	NA	NA	NA	0.00096	0.0667149	0.00073608	0.712777	0.00807632	0.0131094
SOD2	-0.723998	0.000888241	0.011477	-0.723998	0.0107795	0.501479	-0.723998	0.0108409	0.501193	0.63395	0.12985	0.847791	-0.723998	0.0107681	0.3	-0.608066	0.165494	0.973435	-0.151	0.465052	0.924	-0.0143123	0.959412	0.987546	NA	NA	NA	0.001	0.0729849	0.00278108	0.756256	0.0236452	0.0134771
CD9	-0.681235	0.000952322	0.0120668	-0.25263	0.340186	0.916687	-0.25263	0.339826	0.917829	-0.320981	0.169244	0.87748	-0.25263	0.349563	0.930095	-0.0905774	0.578742	0.993102	-0.286	0.225183	0.846	-0.681235	6.43173e-05	0.00888007	-0.604041	0.061374	0.725726	0.00103	0.000514422	0.00184434	0.0707159	0.017249	0.0137023
ACAT1	-0.820605	0.000973779	0.0121815	0.800226	0.0193733	0.543757	0.800226	0.0194085	0.543895	-0.820605	0.0710532	0.71264	0.800226	0.0225008	0.395349	0.761554	0.123005	0.953531	0.456	0.215134	0.839	-0.0501549	0.866197	0.96175	NA	NA	NA	0.00113	0.127981	0.000705884	0.89084	0.00783252	0.0148411
ATP5F1B	-0.719295	0.00122367	0.0149272	-0.452533	0.0973156	0.814432	-0.452533	0.0976173	0.814599	-0.719295	0.0488126	0.621817	-0.452533	0.0994765	0.700389	-0.262637	0.481251	0.993102	-0.648	0.0381413	0.443	-0.288452	0.0852167	0.423048	-4.45896	0.402912	0.9555	0.00125	0.267361	0.000133487	0.999995	0.00183334	0.0160093
CLEC4G	-0.763624	0.00123288	0.0149467	-0.763624	0.0306546	0.595235	-0.763624	0.0306919	0.59596	-0.741294	0.0608074	0.696192	-0.763624	0.0359421	0.439394	-0.73217	0.0892096	0.905681	-0.698	0.0353907	0.429	-0.0106268	0.938451	0.977751	-0.314158	0.0642217	0.725726	0.00129	0.220478	0.00176831	0.999995	0.0166969	0.0164196
SPTBN1	-0.790069	0.00129804	0.0153576	-0.790069	0.0191513	0.543757	-0.790069	0.01919	0.543895	-0.494106	0.381691	0.952092	-0.790069	0.0220391	0.395349	-0.668686	0.0524259	0.852454	-0.581	0.321911	0.891	-0.0934578	0.401112	0.780002	NA	NA	NA	0.0015	0.126598	0.000445552	0.89084	0.00527147	0.0184107
SLC1A1	-1.0394	0.00135701	0.0159072	0.534218	0.0437023	0.646547	0.534218	0.0439145	0.649117	-1.0394	0.0119108	0.440544	0.534218	0.0420188	0.472973	0.550608	0.123005	0.953531	0.0219	0.926683	0.962	#NAME?	NA	0	NA	NA	NA	0.00136	0.0693701	0.00184411	0.729802	0.017249	0.0168935
PROCR	-0.6228	0.00141935	0.0163017	-0.415653	0.176142	0.840899	-0.415653	0.177578	0.842973	-0.6228	0.0419337	0.611003	-0.415653	0.192277	0.80744	-0.314163	0.472509	0.993102	-0.576	0.0415289	0.458	-0.373203	0.043592	0.309175	-0.333952	0.0262198	0.66025	0.00152	0.173634	0.000217265	0.971976	0.00284473	0.0184367
HBB	-1.31761	0.001572	0.0177437	-1.31761	0.0266227	0.569703	-1.31761	0.026558	0.577728	-0.595251	0.321937	0.923944	-1.31761	0.0369693	0.451128	-0.792373	0.314999	0.993102	-1.29	0.0359123	0.432	0.040004	0.868238	0.961842	-1.64632	0.225617	0.907283	0.00166	0.193729	0.000997836	0.988424	0.0103145	0.019672
HEBP1	-0.754	0.0017257	0.0193673	-0.6255	0.0303753	0.595235	-0.6255	0.0304951	0.59596	-0.339138	0.283735	0.907951	-0.6255	0.0310801	0.439394	-0.42081	0.075256	0.885365	-0.754	0.0388118	0.446	-0.0877134	0.48271	0.828616	-0.808388	0.818102	0.98608	0.00179	0.218679	0.000576994	0.999995	0.006627	0.0210913
SFN	-0.911784	0.00181608	0.0201514	-0.744713	0.0239107	0.56704	-0.744713	0.0239631	0.567426	0.211105	0.580918	0.966644	-0.744713	0.0269846	0.428571	-0.911784	0.00684146	0.804877	0.091	0.800205	0.956	-0.0614667	0.724689	0.923066	1.46462	0.148381	0.832085	0.00186	0.0534389	0.00392064	0.626085	0.0310489	0.0216685
PSMA2	-0.864178	0.00213308	0.0230185	-0.864178	0.0140791	0.501479	-0.864178	0.0141014	0.504466	0.568586	0.235849	0.901199	-0.864178	0.016835	0.357143	-0.836886	0.0524259	0.852454	-0.0723	0.864721	0.959	-0.0870559	0.654502	0.890154	1.48005	0.798007	0.98608	0.00209	0.107236	0.00362396	0.867522	0.0290508	0.0238098
SARG	-1.16989	0.00229759	0.0245243	-1.08437	0.0167814	0.509051	-1.08437	0.0167626	0.517205	0.367285	0.39948	0.955703	-1.08437	0.0224357	0.395349	-1.16989	0.0232306	0.829666	-0.226	0.580586	0.939	-0.0255663	0.947208	0.981324	1.36137	0.0754435	0.727658	0.00227	0.126492	0.005912	0.89084	0.0434875	0.0254388
PGLYRP2	-0.651711	0.00242933	0.0257903	-0.644495	0.0631462	0.697748	-0.644495	0.0625826	0.69152	-0.571456	0.125877	0.847791	-0.644495	0.0726969	0.621359	-0.651711	0.0892096	0.905681	-0.587	0.110238	0.71	-0.0891692	0.511738	0.839947	-0.598139	0.0989128	0.770542	0.00243	0.403701	0.000290736	0.999995	0.00368391	0.0270846
PCOLCE	-0.617194	0.00355224	0.0363365	-0.592119	0.0722577	0.735781	-0.592119	0.0730099	0.741437	-0.594134	0.0618643	0.696192	-0.592119	0.0812228	0.666667	-0.617194	0.314999	0.993102	-0.558	0.0521236	0.515	-0.19779	0.118705	0.492662	-0.211232	0.67592	0.983698	0.0036	0.348351	0.00046039	0.999995	0.00541441	0.0386625
SLC8A2	-0.812123	0.00389872	0.0390668	0.59813	0.0472273	0.646547	0.59813	0.0473598	0.649856	-0.812123	0.0571206	0.681048	0.59813	0.0504952	0.521212	0.571485	0.165494	0.973435	0.0943	0.826641	0.957	-0.339638	0.122331	0.50042	NA	NA	NA	0.0041	0.28727	0.00168379	0.999995	0.0162106	0.0431337
MARCKSL1	-0.905456	0.00446604	0.0434223	-0.547146	0.134025	0.834792	-0.547146	0.134087	0.835433	0.811472	0.0200933	0.492889	-0.547146	0.154755	0.788043	-0.905456	0.00684146	0.804877	0.106	0.713897	0.951	0.0192973	0.848534	0.96055	2.93341	0.0146682	0.647239	0.00474	0.0534389	0.00504252	0.626085	0.0381026	0.0483855
ATP5F1A	-1.09431	0.0047233	0.0450318	0.539227	0.10735	0.814432	0.539227	0.107468	0.814599	-1.09431	0.0256148	0.501376	0.539227	0.121152	0.73817	0.350996	0.435872	0.993102	-0.136	0.718686	0.951	-0.279765	0.100233	0.460271	-3.697	0.0980264	0.770542	0.00503	0.187459	0.00157437	0.981716	0.0152318	0.0503488

## Sheet: Table S9
Table S9. GO terms associated with up-regulated proteins in PUV cases with normal eGFR versus controls.
ID	Description	RichFactor	FoldEnrichment	zScore	pvalue	p.adjust	qvalue	geneID	Count
GO:0043588	skin development	0.0709877	23.6451	22.5604	3.13e-26	3.41e-23	2.87e-23	KRT6B/KRT2/KRT77/KRT10/FLG2/CDSN/LSR/HRNR/KRT5/KRT78/KRT16/JUP/KRT6A/KRT14/KRT1/CASP14/KRT9/CD109/DSP/KRT80/KRT17/CSTA/LORICRIN	23
GO:0030216	keratinocyte differentiation	0.106742	35.5543	25.4167	5.14e-25	2.8e-22	2.36e-22	KRT6B/KRT2/KRT77/KRT10/CDSN/HRNR/KRT5/KRT78/KRT16/KRT6A/KRT14/KRT1/CASP14/CD109/DSP/KRT80/KRT17/CSTA/LORICRIN	19
GO:0008544	epidermis development	0.0559796	18.6461	19.3977	8.95e-23	3.25e-20	2.73e-20	KRT6B/KRT2/KRT77/KRT10/FLG2/CDSN/LSR/HRNR/KRT5/KRT78/KRT16/KRT6A/KRT14/KRT1/CASP14/KRT9/CD109/DSP/KRT80/KRT17/CSTA/LORICRIN	22
GO:0045109	intermediate filament organization	0.191781	63.8798	29.5373	2.78e-22	7.57e-20	6.37e-20	KRT6B/KRT2/KRT77/KRT10/KRT5/KRT78/KRT16/KRT6A/KRT14/KRT1/KRT9/DSP/KRT80/KRT17	14
GO:0045103	intermediate filament-based process	0.147368	49.0866	25.7832	1.47e-20	2e-18	1.68e-18	KRT6B/KRT2/KRT77/KRT10/KRT5/KRT78/KRT16/KRT6A/KRT14/KRT1/KRT9/DSP/KRT80/KRT17	14
GO:0018149	peptide cross-linking	0.222222	74.0195	20.8349	1.57e-10	1.91e-08	1.6e-08	KRT2/KRT10/KRT1/DSP/CSTA/LORICRIN	6
GO:0061436	establishment of skin barrier	0.147059	48.9835	15.3668	5.31e-08	5.78e-06	4.86e-06	FLG2/LSR/HRNR/KRT16/KRT1	5
GO:0098773	skin epidermis development	0.0530303	17.6637	10.5423	1.32e-07	1.31e-05	1.1e-05	FLG2/LSR/HRNR/KRT16/KRT1/CD109/KRT17	7
GO:0050830	defense response to Gram-positive bacterium	0.0461538	15.3733	9.02364	2.5e-06	0.000227003	0.000190897	DCD/B2M/KRT6A/LBP/LYZ/CAMP	6
GO:0001906	cell killing	0.0265152	8.83187	7.03186	1.36e-05	0.00113579	0.000955138	DCD/LAMP1/B2M/KRT6A/LYZ/ARG1/CAMP	7
GO:0035821	modulation of process of another organism	0.142857	47.584	11.7206	3.28e-05	0.00223995	0.00188368	FBLN1/ARG1/CAMP	3
GO:0031640	killing of cells of another organism	0.0403226	13.431	7.6208	3.5e-05	0.00223995	0.00188368	DCD/KRT6A/LYZ/ARG1/CAMP	5
GO:0141061	disruption of cell in another organism	0.0403226	13.431	7.6208	3.5e-05	0.00223995	0.00188368	DCD/KRT6A/LYZ/ARG1/CAMP	5
GO:0141060	disruption of anatomical structure in another organism	0.0393701	13.1137	7.51619	3.92e-05	0.00237248	0.00199513	DCD/KRT6A/LYZ/ARG1/CAMP	5
GO:0051873	killing by host of symbiont cells	0.0882353	29.3901	9.09196	0.000143706	0.00823662	0.00692655	DCD/ARG1/CAMP	3
GO:0019730	antimicrobial humoral response	0.027027	9.00237	6.00196	0.000231131	0.0121479	0.0102158	DCD/B2M/KRT6A/LYZ/CAMP	5
GO:0002385	mucosal immune response	0.075	24.9816	8.33159	0.000234258	0.0121479	0.0102158	GP2/APOA4/CAMP	3
GO:0010466	negative regulation of peptidase activity	0.0252525	8.41131	5.75262	0.000316261	0.0145007	0.0121943	SERPINB1/RARRES1/CD109/SERPINB12/CSTA	5
GO:0006959	humoral immune response	0.0193548	6.44686	5.30596	0.000325342	0.0145007	0.0121943	DCD/B2M/KRT6A/KRT1/LYZ/CAMP	6
GO:1990000	amyloid fibril formation	0.0666667	22.2058	7.81519	0.00033289	0.0145007	0.0121943	CDSN/B2M/CAMP	3
GO:0044403	biological process involved in symbiotic interaction	0.0186335	6.2066	5.17081	0.000398204	0.0166786	0.0140258	DCD/LAMP1/KRT6A/FBLN1/ARG1/CAMP	6
GO:0042633	hair cycle	0.0333333	11.1029	6.09224	0.000462901	0.0179747	0.0151157	KRT16/KRT14/CD109/KRT17	4
GO:0002934	desmosome organization	0.181818	60.5614	10.843	0.000478664	0.0179747	0.0151157	JUP/DSP	2
GO:0098911	regulation of ventricular cardiac muscle cell action potential	0.166667	55.5146	10.3658	0.00057329	0.0201391	0.0169359	JUP/DSP	2
GO:0048260	positive regulation of receptor-mediated endocytosis	0.0535714	17.844	6.92696	0.000635268	0.021619	0.0181804	B2M/CD63/RAB21	3
GO:0086069	bundle of His cell to Purkinje myocyte communication	0.133333	44.4117	9.22967	0.000906789	0.0282141	0.0237265	JUP/DSP	2
GO:0051346	negative regulation of hydrolase activity	0.0198413	6.60888	4.91859	0.000944452	0.0285697	0.0240255	SERPINB1/RARRES1/CD109/SERPINB12/CSTA	5
GO:0045682	regulation of epidermis development	0.0454545	15.1404	6.31467	0.00102667	0.0296418	0.0249272	KRT2/KRT10/CD109	3
GO:0051290	protein heterotetramerization	0.125	41.636	8.9231	0.00103433	0.0296418	0.0249272	KRT10/KRT1	2
GO:0043903	regulation of biological process involved in symbiotic interaction	0.0434783	14.4821	6.1565	0.00116805	0.031076	0.0261332	KRT6A/FBLN1/ARG1	3
GO:0090136	epithelial cell-cell adhesion	0.117647	39.1868	8.64359	0.00116999	0.031076	0.0261332	JUP/DSP	2
GO:0001912	positive regulation of leukocyte mediated cytotoxicity	0.0422535	14.0741	6.05644	0.00126879	0.032898	0.0276654	LAMP1/B2M/ARG1	3
GO:0051546	keratinocyte migration	0.1	33.3088	7.9328	0.00162512	0.0393922	0.0331267	KRT2/KRT16	2
GO:0031343	positive regulation of cell killing	0.0384615	12.8111	5.73578	0.00166395	0.0393922	0.0331267	LAMP1/B2M/ARG1	3
GO:0150105	protein localization to cell-cell junction	0.0869565	28.9641	7.36361	0.00215151	0.0488123	0.0410485	LSR/DSP	2

## Sheet: Table S10
Table S10. GO terms associated with down-regulated proteins in PUV cases with normal eGFR versus controls.
ID	Description	RichFactor	FoldEnrichment	zScore	pvalue	p.adjust	qvalue	geneID	Count
GO:0071709	membrane assembly	0.0952381	26.591	12.1979	9.75172e-08	0.000171148	0.000134219	CHMP5/COL6A1/CDH2/CHMP4C/NRXN1/SPTBN1	6
GO:0044091	membrane biogenesis	0.0857143	23.9319	11.5238	1.84527e-07	0.000171148	0.000134219	CHMP5/COL6A1/CDH2/CHMP4C/NRXN1/SPTBN1	6
GO:0050819	negative regulation of coagulation	0.0925926	25.8524	10.9645	1.40095e-06	0.000866253	0.000679337	KNG1/PLAU/VTN/CD9/PROCR	5
GO:0007009	plasma membrane organization	0.0404624	11.2973	8.15721	2.80453e-06	0.0013006	0.00101996	CLU/CHMP5/COL6A1/PACSIN3/CHMP4C/CD9/SPTBN1	7
GO:0031099	regeneration	0.0343137	9.58059	7.38726	8.30306e-06	0.00256703	0.00201313	COL6A1/CXCL12/APOD/VTN/DAG1/STK24/CD9	7
GO:0014823	response to activity	0.0609756	17.0247	8.71853	1.1187e-05	0.00296456	0.00232488	COL6A1/COL4A2/DAG1/SOD2/ATP5F1A	5
GO:0048678	response to axon injury	0.0581395	16.2329	8.48835	1.4122e-05	0.00296544	0.00232557	APOD/DAG1/STK24/SOD2/SLC1A1	5
GO:0009612	response to mechanical stimulus	0.0315315	8.80379	7.01199	1.43876e-05	0.00296544	0.00232557	IGFBP2/COL6A1/CXCL12/CALB1/DAG1/CDH2/NRXN1	7
GO:0042060	wound healing	0.0202703	5.65958	5.95637	2.80067e-05	0.00512072	0.0040158	CHMP5/KNG1/PLAU/VTN/DAG1/CHMP4C/CD9/PROCR/HBB	9
GO:0030195	negative regulation of blood coagulation	0.08	22.3365	9.05703	3.06101e-05	0.00512072	0.0040158	KNG1/PLAU/VTN/CD9	4
GO:1900047	negative regulation of hemostasis	0.0784314	21.8985	8.95962	3.3126e-05	0.00512072	0.0040158	KNG1/PLAU/VTN/CD9	4
GO:1905475	regulation of protein localization to membrane	0.0309278	8.63523	6.40854	6.81199e-05	0.00972018	0.00762281	DAG1/CDH2/NRXN1/SPTBN1/SLC1A1/SFN	6
GO:0061045	negative regulation of wound healing	0.0512821	14.3183	7.06633	0.000175839	0.0195945	0.0153665	KNG1/PLAU/VTN/CD9	4
GO:0007596	blood coagulation	0.025641	7.15913	5.68362	0.000190135	0.0195945	0.0153665	KNG1/PLAU/VTN/CD9/PROCR/HBB	6
GO:0042246	tissue regeneration	0.0487805	13.6198	6.86601	0.000213307	0.0196936	0.0154442	COL6A1/APOD/DAG1/CD9	4
GO:0050817	coagulation	0.0248963	6.95118	5.57431	0.000222947	0.0196936	0.0154442	KNG1/PLAU/VTN/CD9/PROCR/HBB	6
GO:0006516	glycoprotein catabolic process	0.0882353	24.6358	8.26998	0.000242849	0.0204766	0.0160583	MAN1A1/NCCRP1/CST3	3
GO:1901136	carbohydrate derivative catabolic process	0.0232558	6.49316	5.32609	0.000321375	0.0259196	0.0203268	MAN1A1/COL6A1/NCCRP1/CST3/PFKP/PGLYRP2	6
GO:0071711	basement membrane organization	0.0789474	22.0426	7.78451	0.00033887	0.0261919	0.0205403	COL6A1/COL4A1/DAG1	3
GO:0045429	positive regulation of nitric oxide biosynthetic process	0.0714286	19.9433	7.36828	0.00045645	0.0301067	0.0236104	CLU/SOD2/HBB	3
GO:0003018	vascular process in circulatory system	0.0217391	6.06969	5.08653	0.000459836	0.0301067	0.0236104	KNG1/SLC2A13/SOD2/SLC1A1/HBB/SLC8A2	6
GO:0019730	antimicrobial humoral response	0.027027	7.5461	5.36414	0.000527841	0.0301067	0.0236104	KNG1/CXCL12/SLPI/CCL15/DEFB1	5
GO:0097104	postsynaptic membrane assembly	0.2	55.8412	10.3998	0.000558338	0.0301067	0.0236104	CDH2/NRXN1	2
GO:0097119	postsynaptic density protein 95 clustering	0.2	55.8412	10.3998	0.000558338	0.0301067	0.0236104	CDH2/NRXN1	2
GO:0099566	regulation of postsynaptic cytosolic calcium ion concentration	0.2	55.8412	10.3998	0.000558338	0.0301067	0.0236104	CALB1/SLC8A2	2
GO:0008630	intrinsic apoptotic signaling pathway in response to DNA damage	0.0377358	10.5361	5.9026	0.00056805	0.0301067	0.0236104	CLU/CXCL12/SOD2/SFN	4
GO:0006979	response to oxidative stress	0.017284	4.82578	4.6659	0.000603835	0.0311143	0.0244006	COL6A1/APOD/STK24/HP/SOD2/SLC1A1/HBB	7
GO:0038063	collagen-activated tyrosine kinase receptor signaling pathway	0.181818	50.7647	9.89804	0.000680835	0.0323833	0.0253958	COL4A2/COL4A1	2
GO:0051469	vesicle fusion with vacuole	0.181818	50.7647	9.89804	0.000680835	0.0323833	0.0253958	CHMP5/CHMP4C	2
GO:0061763	multivesicular body-lysosome fusion	0.181818	50.7647	9.89804	0.000680835	0.0323833	0.0253958	CHMP5/CHMP4C	2
GO:0010466	negative regulation of peptidase activity	0.0252525	7.05065	5.13117	0.000717818	0.0324004	0.0254092	TIMP2/KNG1/VTN/CST3/SLPI	5
GO:0006509	membrane protein ectodomain proteolysis	0.0612245	17.0942	6.76293	0.000719551	0.0324004	0.0254092	TIMP2/PACSIN3/DAG1	3
GO:0000302	response to reactive oxygen species	0.025	6.98015	5.0972	0.000751059	0.0324004	0.0254092	COL6A1/APOD/HP/SOD2/HBB	5
GO:0030100	regulation of endocytosis	0.019544	5.45679	4.71994	0.000803238	0.0331012	0.0259588	CLU/PACSIN3/VTN/SDCBP/EGF/AHSG	6
GO:0097576	vacuole fusion	0.166667	46.5343	9.45959	0.000815112	0.0331012	0.0259588	CHMP5/CHMP4C	2
GO:0051701	biological process involved in interaction with host	0.0245098	6.84328	5.03064	0.000820982	0.0331012	0.0259588	CHMP5/DAG1/CHMP4C/CLEC4G/PGLYRP2	5
GO:0006959	humoral immune response	0.0193548	5.40398	4.68713	0.000844812	0.0331012	0.0259588	CLU/KNG1/CXCL12/SLPI/CCL15/DEFB1	6
GO:0035987	endodermal cell differentiation	0.0576923	16.108	6.54049	0.000856527	0.0331012	0.0259588	COL6A1/COL4A2/VTN	3
GO:0007162	negative regulation of cell adhesion	0.0191083	5.33514	4.64403	0.000902809	0.0341778	0.0268031	KNG1/CXCL12/APOD/CD9/ATP5F1B/CLEC4G	6
GO:0001836	release of cytochrome c from mitochondria	0.0555556	15.5114	6.40223	0.000956426	0.0342849	0.0268871	CLU/SOD2/SFN	3
GO:0031103	axon regeneration	0.0555556	15.5114	6.40223	0.000956426	0.0342849	0.0268871	APOD/DAG1/STK24	3
GO:0042743	hydrogen peroxide metabolic process	0.0545455	15.2294	6.33583	0.00100902	0.0353159	0.0276956	HP/SOD2/HBB	3
GO:0046761	viral budding from plasma membrane	0.142857	39.8866	8.72628	0.00111868	0.0377299	0.0295887	CHMP5/CHMP4C	2
GO:0036293	response to decreased oxygen levels	0.0181269	5.06113	4.46875	0.00118438	0.0384695	0.0301687	PLAU/COL6A1/CXCL12/VASN/SOD2/SLC1A1	6
GO:0060070	canonical Wnt signaling pathway	0.0180723	5.04589	4.45881	0.00120282	0.0384695	0.0301687	IGFBP2/COL6A1/EGF/CDH2/ATP6AP2/GPRC5B	6
GO:0097212	lysosomal membrane organization	0.133333	37.2275	8.41512	0.0012878	0.0387555	0.030393	CHMP5/CHMP4C	2
GO:0043603	amide metabolic process	0.0148305	4.14077	4.14265	0.00147157	0.0401435	0.0314815	CLU/CPE/ATP6AP2/SLC2A13/SOD2/ACAT1/SLC1A1	7
GO:0097091	synaptic vesicle clustering	0.117647	32.8478	7.87595	0.00166031	0.0407295	0.0319411	CDH2/NRXN1	2
GO:0042063	gliogenesis	0.0169014	4.71897	4.24074	0.00169125	0.0407295	0.0319411	CLU/COL6A1/VTN/DAG1/CDH2/CD9	6
GO:0070050	neuron cellular homeostasis	0.0454545	12.6912	5.70416	0.00171126	0.0407295	0.0319411	CALB1/ATP6AP2/SLC8A2	3
GO:0043086	negative regulation of catalytic activity	0.0144033	4.02148	4.04552	0.0017383	0.0407295	0.0319411	TIMP2/KNG1/VTN/CST3/SLPI/HP/SFN	7
GO:0010310	regulation of hydrogen peroxide metabolic process	0.111111	31.0229	7.64012	0.00186353	0.0407295	0.0319411	HP/SOD2	2
GO:0010755	regulation of plasminogen activation	0.111111	31.0229	7.64012	0.00186353	0.0407295	0.0319411	CLEC3B/PLAU	2
GO:1990778	protein localization to cell periphery	0.0165746	4.62772	4.17805	0.00186631	0.0407295	0.0319411	DAG1/CDH2/NRXN1/SPTBN1/SLC1A1/SFN	6
GO:0043691	reverse cholesterol transport	0.1	27.9206	7.22161	0.00230352	0.0480116	0.0376519	CLU/LCAT	2
GO:0061952	midbody abscission	0.1	27.9206	7.22161	0.00230352	0.0480116	0.0376519	CHMP5/CHMP4C	2
GO:0042552	myelination	0.0253165	7.0685	4.5923	0.00248667	0.0501389	0.0393201	CLU/COL6A1/DAG1/CD9	4
GO:1902004	positive regulation of amyloid-beta formation	0.0952381	26.591	7.03466	0.00254013	0.0502043	0.0393714	CLU/SLC2A13	2
GO:0039702	viral budding via host ESCRT complex	0.0909091	25.3824	6.86032	0.00278769	0.0517117	0.0405536	CHMP5/CHMP4C	2
GO:0072234	metanephric nephron tubule development	0.0909091	25.3824	6.86032	0.00278769	0.0517117	0.0405536	CALB1/ACAT1	2
GO:1902774	late endosome to lysosome transport	0.0909091	25.3824	6.86032	0.00278769	0.0517117	0.0405536	CHMP5/CHMP4C	2
GO:0006898	receptor-mediated endocytosis	0.0181818	5.07647	4.08248	0.00304675	0.0551949	0.0432852	CLU/VTN/SDCBP/EGF/CD9	5
GO:0006809	nitric oxide biosynthetic process	0.037037	10.341	5.05089	0.00307105	0.0551949	0.0432852	CLU/SOD2/HBB	3
GO:1901673	regulation of mitotic spindle assembly	0.0833333	23.2672	6.54411	0.00331541	0.0580196	0.0455004	CHMP5/CHMP4C	2
GO:0070509	calcium ion import	0.0357143	9.97164	4.9406	0.00340362	0.0590068	0.0462746	CXCL12/EGF/SLC8A2	3
GO:0010842	retina layer formation	0.08	22.3365	6.40006	0.0035954	0.0606315	0.0475487	CALB1/SLC1A1	2
GO:0050806	positive regulation of synaptic transmission	0.0227273	6.34559	4.27149	0.00366352	0.0612237	0.0480131	CALB1/NRXN1/SLC1A1/SLC8A2	4
GO:0007492	endoderm development	0.0344828	9.62779	4.83573	0.00375746	0.0622329	0.0488046	COL6A1/COL4A2/VTN	3
GO:0150104	transport across blood-brain barrier	0.0340909	9.51838	4.8019	0.0038802	0.06264	0.0491238	SLC2A13/SLC1A1/SLC8A2	3
GO:0031468	nuclear membrane reassembly	0.0769231	21.4774	6.26418	0.00388604	0.06264	0.0491238	CHMP5/CHMP4C	2
GO:0015850	organic hydroxy compound transport	0.0171233	4.78092	3.90355	0.0039338	0.06264	0.0491238	CLU/CXCL12/EGF/LCAT/SLC2A13	5
GO:0006929	substrate-dependent cell migration	0.0740741	20.6819	6.13569	0.00418725	0.06264	0.0491238	SDCBP/ATP5F1B	2
GO:0031639	plasminogen activation	0.0740741	20.6819	6.13569	0.00418725	0.06264	0.0491238	CLEC3B/PLAU	2
GO:0042104	positive regulation of activated T cell proliferation	0.0740741	20.6819	6.13569	0.00418725	0.06264	0.0491238	IGFBP2/ICOSLG	2
GO:2001057	reactive nitrogen species metabolic process	0.032967	9.20459	4.70356	0.00426301	0.063263	0.0496124	CLU/SOD2/HBB	3

[truncated: 7 more sheets: Table S11, Table S12, Table S13, Table S14, Table S15, Table S16, Table S17]
